# Supplementary material for: Checklist of ascidians (Chordata, Tunicata) from the southern Gulf of Mexico
Source: Zookeys. 2019 Mar 19;832:1–33. doi: 10.3897/zookeys.832.31712 (PMC6435601; doi:10.3897/zookeys.832.31712)
Supplement: XML Treatment for Ascidia panamensis [file zookeys.832.31712-treatment1.xml]

<!DOCTYPE tp:taxon-treatment
  PUBLIC "-//TaxonX//DTD Taxonomic Treatment Publishing DTD v0 20100105//EN" "tax-treatment-NSO.dtd">
<tp:taxon-treatment xmlns:tp="http://www.plazi.org/taxpub"><tp:treatment-meta><kwd-group><label>Taxon classification</label><kwd><named-content xmlns:xlink="http://www.w3.org/1999/xlink" content-type="kingdom">Animalia</named-content></kwd><kwd><named-content xmlns:xlink="http://www.w3.org/1999/xlink" content-type="order">Phlebobranchia</named-content></kwd><kwd><named-content xmlns:xlink="http://www.w3.org/1999/xlink" content-type="family">Ascidiidae</named-content></kwd></kwd-group><mixed-citation publication-type="journal"><person-group><name><surname>A. Palomino-Alvarez</surname><given-names>Lilian</given-names></name><name><surname>Moreira Rocha</surname><given-names>Rosana</given-names></name><name><surname>Simões</surname><given-names>Nuno</given-names></name></person-group><article-title>Checklist of ascidians (<tp:taxon-name><tp:taxon-name-part taxon-name-part-type="phylum">Chordata</tp:taxon-name-part></tp:taxon-name>, <tp:taxon-name><tp:taxon-name-part taxon-name-part-type="subphylum">Tunicata</tp:taxon-name-part></tp:taxon-name>) from the southern Gulf of Mexico</article-title><source>Zookeys</source><day>19</day><month>3</month><year>2019</year><volume>832</volume><fpage>1</fpage><lpage>33</lpage><pub-id pub-id-type="doi">10.3897/zookeys.832.31712</pub-id></mixed-citation></tp:treatment-meta><tp:nomenclature><tp:taxon-name>
                        <tp:taxon-name-part taxon-name-part-type="genus" reg="Ascidia">Ascidia</tp:taxon-name-part>
                        <tp:taxon-name-part taxon-name-part-type="species" reg="panamensis">panamensis</tp:taxon-name-part>
                      </tp:taxon-name><tp:taxon-authority>Bonnet &amp; Rocha, 2011</tp:taxon-authority><xref ref-type="fig" rid="F2">Fig. 2A</xref></tp:nomenclature><tp:treatment-sec sec-type="material" id="SECID0EHFAI"><title>Material examined.</title><p><abbrev xmlns:xlink="http://www.w3.org/1999/xlink" content-type="institution" xlink:title="Colección de Ascidias del Golfo de México" id="ABBRID0ENFAI" xlink:type="simple">CAGoM</abbrev>-0023, <abbrev xmlns:xlink="http://www.w3.org/1999/xlink" xlink:title="Madagascar Reef" id="ABBRID0ESFAI" xlink:type="simple">Mad</abbrev> 1, 9 m, 20-04-2015, leg. L. Palomino-Alvarez; <abbrev xmlns:xlink="http://www.w3.org/1999/xlink" content-type="institution" xlink:title="Colección de Ascidias del Golfo de México" id="ABBRID0EWFAI" xlink:type="simple">CAGoM</abbrev>-0182, <abbrev xmlns:xlink="http://www.w3.org/1999/xlink" xlink:title="Arcas Cay Reef" id="ABBRID0E2FAI" xlink:type="simple">Arc</abbrev> 3, 3 m, 30-10-2015, leg. L. Palomino-Alvarez; <abbrev xmlns:xlink="http://www.w3.org/1999/xlink" content-type="institution" xlink:title="Colección de Ascidias del Golfo de México" id="ABBRID0E6FAI" xlink:type="simple">CAGoM</abbrev>-0187, <abbrev xmlns:xlink="http://www.w3.org/1999/xlink" content-type="institution" xlink:title="Colección de Ascidias del Golfo de México" id="ABBRID0EEGAI" xlink:type="simple">CAGoM</abbrev>-00189, <abbrev xmlns:xlink="http://www.w3.org/1999/xlink" xlink:title="Arcas Cay Reef" id="ABBRID0EJGAI" xlink:type="simple">Arc</abbrev> 6, 2 m, 30-10-2015, leg. L. Palomino-Alvarez; <abbrev xmlns:xlink="http://www.w3.org/1999/xlink" content-type="institution" xlink:title="Colección de Ascidias del Golfo de México" id="ABBRID0ENGAI" xlink:type="simple">CAGoM</abbrev>-0190, <abbrev xmlns:xlink="http://www.w3.org/1999/xlink" content-type="institution" xlink:title="Colección de Ascidias del Golfo de México" id="ABBRID0ESGAI" xlink:type="simple">CAGoM</abbrev>-0191, <abbrev xmlns:xlink="http://www.w3.org/1999/xlink" xlink:title="Arcas Cay Reef" id="ABBRID0EXGAI" xlink:type="simple">Arc</abbrev> 8, 2 m, 31-10-2015, leg. L. Palomino-Alvarez.</p></tp:treatment-sec><tp:treatment-sec sec-type="remarks" id="SECID0E2GAI"><title>Remarks.</title><p>These specimens are of uniformly dark coloration inside the siphons, in contrast to specimens from Panama which have white lines between the siphon lobes (<xref ref-type="bibr" rid="B7">Bonnet and Rocha 2011a</xref>). Mexican specimens are also smaller with conical papillae on the tunic in the area of the oral siphon, the shape of the dorsal tubercle is variable, and the anus is smooth. All specimens were found under rocks, two to three specimens per rock, in association with <italic><tp:taxon-name><tp:taxon-name-part taxon-name-part-type="genus" reg="Polycarpa">Polycarpa</tp:taxon-name-part><tp:taxon-name-part taxon-name-part-type="species" reg="cartilaginea">cartilaginea</tp:taxon-name-part></tp:taxon-name></italic> (Sluiter, 1898) and <italic><tp:taxon-name><tp:taxon-name-part taxon-name-part-type="genus" reg="Corella">Corella</tp:taxon-name-part><tp:taxon-name-part taxon-name-part-type="species" reg="minuta">minuta</tp:taxon-name-part></tp:taxon-name></italic> Traustedt, 1882. Symbiosis was also noted with palaemonid crustaceans (<italic><tp:taxon-name><tp:taxon-name-part taxon-name-part-type="genus" reg="Ascidonia">Ascidonia</tp:taxon-name-part><tp:taxon-name-part taxon-name-part-type="species" reg="miserabilis">miserabilis</tp:taxon-name-part></tp:taxon-name></italic> (Holthuis, 1951)) living in the pharynx of some of the larger specimens.</p></tp:treatment-sec><tp:treatment-sec sec-type="distribution" id="SECID0EGIAI"><title>Global distribution.</title><p>Mexico (as described here) and Panamá (<xref ref-type="bibr" rid="B7">Bonnet and Rocha 2011a</xref>).</p></tp:treatment-sec><tp:treatment-sec><!--Section generated to contain objects referenced in tp:taxon-treatment.--><fig id="F2" position="float" orientation="portrait"><label>Figure 2.</label><caption><p>Photos of live specimens in situ in the field. <bold>A</bold><italic><tp:taxon-name><tp:taxon-name-part taxon-name-part-type="genus" reg="Ascidia">Ascidia</tp:taxon-name-part><tp:taxon-name-part taxon-name-part-type="species" reg="panamensis">panamensis</tp:taxon-name-part></tp:taxon-name></italic><bold>B</bold><italic><tp:taxon-name><tp:taxon-name-part taxon-name-part-type="genus" reg="Corella">Corella</tp:taxon-name-part><tp:taxon-name-part taxon-name-part-type="species" reg="minuta">minuta</tp:taxon-name-part></tp:taxon-name></italic><bold>C</bold><italic><tp:taxon-name><tp:taxon-name-part taxon-name-part-type="genus" reg="Ecteinascidia">Ecteinascidia</tp:taxon-name-part><tp:taxon-name-part taxon-name-part-type="species" reg="styeloides">styeloides</tp:taxon-name-part></tp:taxon-name></italic><bold>D</bold><italic><tp:taxon-name><tp:taxon-name-part taxon-name-part-type="genus" reg="Cystodytes">Cystodytes</tp:taxon-name-part><tp:taxon-name-part taxon-name-part-type="species" reg="roseolus">roseolus</tp:taxon-name-part></tp:taxon-name></italic><bold>E, F</bold><tp:taxon-name><tp:taxon-name-part taxon-name-part-type="genus" reg="Eudistoma">Eudistoma</tp:taxon-name-part><tp:taxon-name-part taxon-name-part-type="uncertainty-rank">aff.</tp:taxon-name-part><tp:taxon-name-part taxon-name-part-type="species" reg="amanitum">amanitum</tp:taxon-name-part></tp:taxon-name>. Scale bar: 1 cm.</p></caption><graphic xmlns:xlink="http://www.w3.org/1999/xlink" xlink:href="zookeys-832-001-g002.jpg" position="float" orientation="portrait" xlink:type="simple" id="oo_275537.jpg"/></fig></tp:treatment-sec><ref-list><ref id="B7"><mixed-citation xmlns:xlink="http://www.w3.org/1999/xlink" xlink:type="simple"><person-group><name name-style="western"><surname>Bonnet</surname><given-names>NYK</given-names></name><name name-style="western"><surname>Rocha</surname><given-names>RM</given-names></name></person-group> (<year>2011a</year>) <article-title>The family <tp:taxon-name><tp:taxon-name-part taxon-name-part-type="family">Ascidiidae</tp:taxon-name-part></tp:taxon-name> Herdman (<tp:taxon-name><tp:taxon-name-part taxon-name-part-type="subphylum">Tunicata</tp:taxon-name-part></tp:taxon-name>: <tp:taxon-name><tp:taxon-name-part taxon-name-part-type="class">Ascidiacea</tp:taxon-name-part></tp:taxon-name>) in Bocas del Toro, Panama. Description of six new species.</article-title><source>Zootaxa</source><volume>2864</volume>: <fpage>1</fpage>–<lpage>33</lpage>.</mixed-citation></ref></ref-list></tp:taxon-treatment>
