# Supplementary material for: Checklist of ascidians (Chordata, Tunicata) from the southern Gulf of Mexico
Source: Zookeys. 2019 Mar 19;832:1–33. doi: 10.3897/zookeys.832.31712 (PMC6435601; doi:10.3897/zookeys.832.31712)
Supplement: XML Treatment for Phallusia nigra [file zookeys.832.31712-treatment2.xml]

<!DOCTYPE tp:taxon-treatment
  PUBLIC "-//TaxonX//DTD Taxonomic Treatment Publishing DTD v0 20100105//EN" "tax-treatment-NSO.dtd">
<tp:taxon-treatment xmlns:tp="http://www.plazi.org/taxpub"><tp:treatment-meta><kwd-group><label>Taxon classification</label><kwd><named-content xmlns:xlink="http://www.w3.org/1999/xlink" content-type="kingdom">Animalia</named-content></kwd><kwd><named-content xmlns:xlink="http://www.w3.org/1999/xlink" content-type="order">Phlebobranchia</named-content></kwd><kwd><named-content xmlns:xlink="http://www.w3.org/1999/xlink" content-type="family">Ascidiidae</named-content></kwd></kwd-group><mixed-citation publication-type="journal"><person-group><name><surname>A. Palomino-Alvarez</surname><given-names>Lilian</given-names></name><name><surname>Moreira Rocha</surname><given-names>Rosana</given-names></name><name><surname>Simões</surname><given-names>Nuno</given-names></name></person-group><article-title>Checklist of ascidians (<tp:taxon-name><tp:taxon-name-part taxon-name-part-type="phylum">Chordata</tp:taxon-name-part></tp:taxon-name>, <tp:taxon-name><tp:taxon-name-part taxon-name-part-type="subphylum">Tunicata</tp:taxon-name-part></tp:taxon-name>) from the southern Gulf of Mexico</article-title><source>Zookeys</source><day>19</day><month>3</month><year>2019</year><volume>832</volume><fpage>1</fpage><lpage>33</lpage><pub-id pub-id-type="doi">10.3897/zookeys.832.31712</pub-id></mixed-citation></tp:treatment-meta><tp:nomenclature><tp:taxon-name>
                        <tp:taxon-name-part taxon-name-part-type="genus" reg="Phallusia">Phallusia</tp:taxon-name-part>
                        <tp:taxon-name-part taxon-name-part-type="species" reg="nigra">nigra</tp:taxon-name-part>
                      </tp:taxon-name><tp:taxon-authority>Savigny, 1816</tp:taxon-authority></tp:nomenclature><tp:treatment-sec sec-type="material" id="SECID0E6JAI"><title>Material examined.</title><p><abbrev xmlns:xlink="http://www.w3.org/1999/xlink" content-type="institution" xlink:title="Colección de Ascidias del Golfo de México" id="ABBRID0EFKAI" xlink:type="simple">CAGoM</abbrev>-0062, <abbrev xmlns:xlink="http://www.w3.org/1999/xlink" xlink:title="Progreso Harbor" id="ABBRID0EKKAI" xlink:type="simple">Pro</abbrev> 1, 4 m, 26-05-2015, leg. L. Palomino-Alvarez; <abbrev xmlns:xlink="http://www.w3.org/1999/xlink" content-type="institution" xlink:title="Colección de Ascidias del Golfo de México" id="ABBRID0EOKAI" xlink:type="simple">CAGoM</abbrev>-0085, <abbrev xmlns:xlink="http://www.w3.org/1999/xlink" content-type="institution" xlink:title="Colección de Ascidias del Golfo de México" id="ABBRID0ETKAI" xlink:type="simple">CAGoM</abbrev>-0089, <abbrev xmlns:xlink="http://www.w3.org/1999/xlink" xlink:title="Seybaplaya" id="ABBRID0EYKAI" xlink:type="simple">Sey</abbrev> 1, 11 m, 12-06-2015, leg. L. Palomino-Alvarez; <abbrev xmlns:xlink="http://www.w3.org/1999/xlink" content-type="institution" xlink:title="Colección de Ascidias del Golfo de México" id="ABBRID0E3KAI" xlink:type="simple">CAGoM</abbrev>-0733, <abbrev xmlns:xlink="http://www.w3.org/1999/xlink" xlink:title="Sisal Harbor" id="ABBRID0EBLAI" xlink:type="simple">Sis</abbrev>, 1 m, 21-03-2018, leg. Bryan Flores;</p><p>Photographed record (no specimens in the collection): <abbrev xmlns:xlink="http://www.w3.org/1999/xlink" xlink:title="Tuxpan Reef" id="ABBRID0EHLAI" xlink:type="simple">Tux</abbrev>, 5 m, 21-09-2015.</p></tp:treatment-sec><tp:treatment-sec sec-type="remarks" id="SECID0ELLAI"><title>Remarks.</title><p>This species was only recorded on artificial substrates and shallow rocks near the shore.</p></tp:treatment-sec><tp:treatment-sec sec-type="distribution" id="SECID0EQLAI"><title>Global distribution.</title><p>United States (<xref ref-type="bibr" rid="B159">Van Name 1921</xref>, <xref ref-type="bibr" rid="B162">1945</xref>; <xref ref-type="bibr" rid="B123">Plough 1978</xref>), Bermudas (<xref ref-type="bibr" rid="B40">Herdman 1882</xref>; <xref ref-type="bibr" rid="B165">Verrill 1900</xref>; <xref ref-type="bibr" rid="B157">Van Name 1902</xref>, <xref ref-type="bibr" rid="B162">1945</xref>; Monniot 1973), Panama (<xref ref-type="bibr" rid="B17">Collin et al. 2005</xref>; <xref ref-type="bibr" rid="B132">Rocha et al. 2005</xref>; <xref ref-type="bibr" rid="B7">Bonnet and Rocha 2011a</xref>), Curaçao (Millar 1962; Goodbody 1984), Venezuela (<xref ref-type="bibr" rid="B3">Bermudez and Grimaldi 1975</xref>), Guadeloupe (<xref ref-type="bibr" rid="B82">Monniot 1983a</xref>), Martinique (<xref ref-type="bibr" rid="B105">Monniot 2018a</xref>), French Guiana (<xref ref-type="bibr" rid="B104">Monniot 2016</xref>), Brazil (<xref ref-type="bibr" rid="B159">Van Name 1921</xref>, <xref ref-type="bibr" rid="B162">1945</xref>; <xref ref-type="bibr" rid="B69">Millar 1958</xref>; <xref ref-type="bibr" rid="B78">Monniot 1970</xref>; <xref ref-type="bibr" rid="B136">Rodrigues 1962</xref>; <xref ref-type="bibr" rid="B128">Rocha and Costa 2005</xref>; <xref ref-type="bibr" rid="B7">Bonnet and Rocha 2011a</xref>; <xref ref-type="bibr" rid="B20">Dias et al. 2012</xref>), South Africa (<xref ref-type="bibr" rid="B39">Herdman 1880</xref>), Angola (<xref ref-type="bibr" rid="B73">Millar 1965</xref>), Greece (<xref ref-type="bibr" rid="B45">Kondilatos et al. 2010</xref>), Suez Canal (<xref ref-type="bibr" rid="B34">Harant 1927</xref>; <xref ref-type="bibr" rid="B25">Ghobashy and Abdel Messeih 1991</xref>), Israel (<xref ref-type="bibr" rid="B121">Pérès 1958</xref>; <xref ref-type="bibr" rid="B141">Shenkar 2012</xref>), Red Sea (<xref ref-type="bibr" rid="B61">Michaelsen 1918</xref>; <xref ref-type="bibr" rid="B138">Savigny 1816</xref>), Micronesia (unconfirmed – <xref ref-type="bibr" rid="B112">Nishikawa 1984</xref>; <xref ref-type="bibr" rid="B55">Lambert 2003</xref>).</p></tp:treatment-sec><ref-list><ref id="B159"><mixed-citation xmlns:xlink="http://www.w3.org/1999/xlink" xlink:type="simple"><person-group><name name-style="western"><surname>Van Name</surname><given-names>WG</given-names></name></person-group> (<year>1921</year>) <article-title>Ascidians of the West Indian region and southeastern United States.</article-title><source>Bulletin of the American Museum of Natural History</source><volume>44</volume>: <fpage>283</fpage>–<lpage>494</lpage>.</mixed-citation></ref><ref id="B162"><mixed-citation xmlns:xlink="http://www.w3.org/1999/xlink" xlink:type="simple"><person-group><name name-style="western"><surname>Van Name</surname><given-names>WG</given-names></name></person-group> (<year>1945</year>) <article-title>The North and South American ascidians.</article-title><source>Bulletin of the American Museum of Natural History</source><volume>84</volume>: <fpage>1</fpage>–<lpage>476</lpage>.</mixed-citation></ref><ref id="B123"><mixed-citation xmlns:xlink="http://www.w3.org/1999/xlink" xlink:type="simple"><person-group><name name-style="western"><surname>Plough</surname><given-names>HH</given-names></name></person-group> (<year>1978</year>) <source>Sea Squirts of the Atlantic Continental Shelf from Maine to Texas. Johns Hopkins Univ.</source><publisher-name>Press</publisher-name>, <publisher-loc>Baltimore</publisher-loc>, <size units="page">118 pp</size>.</mixed-citation></ref><ref id="B40"><mixed-citation xmlns:xlink="http://www.w3.org/1999/xlink" xlink:type="simple"><person-group><name name-style="western"><surname>Herdman</surname><given-names>WA</given-names></name></person-group> (<year>1882</year>) <article-title>Report on the <tp:taxon-name><tp:taxon-name-part taxon-name-part-type="subphylum">Tunicata</tp:taxon-name-part></tp:taxon-name> collected during the voyage of H.M.S. Challenger during the years 1873–1876, part 1, Ascidiae simplices. Rep. sci. Res. Voy. H.M.S. “Challenger”.</article-title><source>Zoology</source><volume>6</volume>(<issue>17</issue>): <fpage>1</fpage>–<lpage>296</lpage>.</mixed-citation></ref><ref id="B165"><mixed-citation xmlns:xlink="http://www.w3.org/1999/xlink" xlink:type="simple"><person-group><name name-style="western"><surname>Verrill</surname><given-names>AE</given-names></name></person-group> (<year>1900</year>) <article-title>Addition to the <tp:taxon-name><tp:taxon-name-part taxon-name-part-type="subphylum">Tunicata</tp:taxon-name-part></tp:taxon-name> and <tp:taxon-name><tp:taxon-name-part taxon-name-part-type="subkingdom">Molluscoidea</tp:taxon-name-part></tp:taxon-name> of the Bermudas.</article-title><source>Transactions of the Connecticut Academy of Arts and Sciences</source><volume>10</volume>(<issue>2</issue>): <fpage>588</fpage>–<lpage>594</lpage>. <ext-link xlink:type="simple" ext-link-type="doi" xlink:href="10.5962/bhl.part.7034">https://doi.org/10.5962/bhl.part.7034</ext-link></mixed-citation></ref><ref id="B157"><mixed-citation xmlns:xlink="http://www.w3.org/1999/xlink" xlink:type="simple"><person-group><name name-style="western"><surname>Van Name</surname><given-names>WG</given-names></name></person-group> (<year>1902</year>) <article-title>The ascidians of the Bermuda Islands.</article-title><source>Transactions of the Connecticut Academy of Arts and Sciences</source><volume>11</volume>: <fpage>325</fpage>–<lpage>412</lpage>.</mixed-citation></ref><ref id="B17"><mixed-citation xmlns:xlink="http://www.w3.org/1999/xlink" xlink:type="simple"><person-group><name name-style="western"><surname>Collin</surname><given-names>R</given-names></name><name name-style="western"><surname>Díaz</surname><given-names>MC</given-names></name><name name-style="western"><surname>Norenbur</surname><given-names>J</given-names></name><name name-style="western"><surname>Rocha</surname><given-names>RM</given-names></name><name name-style="western"><surname>Sanchez</surname><given-names>J</given-names></name><name name-style="western"><surname>Schulze</surname><given-names>A</given-names></name><name name-style="western"><surname>Schwartz</surname><given-names>M</given-names></name></person-group> (<year>2005</year>) <article-title>Photographic identification guide to some common marine invertebrates of Bocas del Toro.</article-title><source>Caribbean Journal of Science</source><volume>41</volume>(<issue>3</issue>): <fpage>638</fpage>–<lpage>707</lpage>.</mixed-citation></ref><ref id="B132"><mixed-citation xmlns:xlink="http://www.w3.org/1999/xlink" xlink:type="simple"><person-group><name name-style="western"><surname>Rocha</surname><given-names>RM</given-names></name><name name-style="western"><surname>Farias</surname><given-names>SB</given-names></name><name name-style="western"><surname>Moreno</surname><given-names>TR</given-names></name></person-group> (<year>2005</year>) <article-title>Ascidians from Bocas del Toro, Panamá. I Biodiversity.</article-title><source>Caribbean Journal of Science</source><volume>41</volume>: <fpage>600</fpage>–<lpage>612</lpage>.</mixed-citation></ref><ref id="B7"><mixed-citation xmlns:xlink="http://www.w3.org/1999/xlink" xlink:type="simple"><person-group><name name-style="western"><surname>Bonnet</surname><given-names>NYK</given-names></name><name name-style="western"><surname>Rocha</surname><given-names>RM</given-names></name></person-group> (<year>2011a</year>) <article-title>The family <tp:taxon-name><tp:taxon-name-part taxon-name-part-type="family">Ascidiidae</tp:taxon-name-part></tp:taxon-name> Herdman (<tp:taxon-name><tp:taxon-name-part taxon-name-part-type="subphylum">Tunicata</tp:taxon-name-part></tp:taxon-name>: <tp:taxon-name><tp:taxon-name-part taxon-name-part-type="class">Ascidiacea</tp:taxon-name-part></tp:taxon-name>) in Bocas del Toro, Panama. Description of six new species.</article-title><source>Zootaxa</source><volume>2864</volume>: <fpage>1</fpage>–<lpage>33</lpage>.</mixed-citation></ref><ref id="B3"><mixed-citation xmlns:xlink="http://www.w3.org/1999/xlink" xlink:type="simple"><person-group><name name-style="western"><surname>Bermudez</surname><given-names>IR</given-names></name><name name-style="western"><surname>Grimaldi</surname><given-names>JR</given-names></name></person-group> (<year>1975</year>) Estudio comparativo de cuatro especies de ascidias de la Bahia de Mochima, Edo, Sucre. Lagena 35–36: 31–49.</mixed-citation></ref><ref id="B82"><mixed-citation xmlns:xlink="http://www.w3.org/1999/xlink" xlink:type="simple"><person-group><name name-style="western"><surname>Monniot</surname><given-names>C</given-names></name></person-group> (<year>1983a</year>) Ascidies littorales de Guadeloupe. II. Phlébobranches. Bulletin du Muséum National d’Histoire Naturelle ser 4, sec A, 5(1): 51–71.</mixed-citation></ref><ref id="B105"><mixed-citation xmlns:xlink="http://www.w3.org/1999/xlink" xlink:type="simple"><person-group><name name-style="western"><surname>Monniot</surname><given-names>F</given-names></name></person-group> (<year>2018a</year>) <article-title>Ascidians collected during the Madibenthos expedition in Martinique: 1. <tp:taxon-name><tp:taxon-name-part taxon-name-part-type="suborder">Phlebobranchia</tp:taxon-name-part></tp:taxon-name>.</article-title><source>Zootaxa</source><volume>4387</volume>(<issue>3</issue>): <fpage>451</fpage>–<lpage>472</lpage>. <ext-link xlink:type="simple" ext-link-type="doi" xlink:href="10.11646/zootaxa.4387.3.3">https://doi.org/10.11646/zootaxa.4387.3.3</ext-link></mixed-citation></ref><ref id="B104"><mixed-citation xmlns:xlink="http://www.w3.org/1999/xlink" xlink:type="simple"><person-group><name name-style="western"><surname>Monniot</surname><given-names>F</given-names></name></person-group> (<year>2016</year>) <article-title>Ascidians (<tp:taxon-name><tp:taxon-name-part taxon-name-part-type="subphylum">Tunicata</tp:taxon-name-part></tp:taxon-name>) of the French Guiana Expedition.</article-title><source>Zootaxa</source><volume>4114</volume>(<issue>3</issue>): <fpage>201</fpage>–<lpage>245</lpage>. <ext-link xlink:type="simple" ext-link-type="doi" xlink:href="10.11646/zootaxa.4114.3.1">https://doi.org/10.11646/zootaxa.4114.3.1</ext-link></mixed-citation></ref><ref id="B69"><mixed-citation xmlns:xlink="http://www.w3.org/1999/xlink" xlink:type="simple"><person-group><name name-style="western"><surname>Millar</surname><given-names>RH</given-names></name></person-group> (<year>1958</year>) <article-title>Some ascidians from Brazil.</article-title><source>The Annals and magazine of natural history</source><volume>13</volume>(<issue>1</issue>): <fpage>497</fpage>–<lpage>514</lpage>. <ext-link xlink:type="simple" ext-link-type="doi" xlink:href="10.1080/00222935808650975">https://doi.org/10.1080/00222935808650975</ext-link></mixed-citation></ref><ref id="B78"><mixed-citation xmlns:xlink="http://www.w3.org/1999/xlink" xlink:type="simple"><person-group><name name-style="western"><surname>Monniot</surname><given-names>C</given-names></name></person-group> (<year>1970</year>) Ascidies Phlébobranches et Stolidobranches des Iles Kerguelen recoltées par P. Grua. Bulletin du Muséum National d’Histoire Naturelle ser 2, 42(2): 340–354.</mixed-citation></ref><ref id="B136"><mixed-citation xmlns:xlink="http://www.w3.org/1999/xlink" xlink:type="simple"><person-group><name name-style="western"><surname>Rodrigues</surname><given-names>SA</given-names></name></person-group> (<year>1962</year>) <article-title>Algumas ascídias do litoral sul do Brasil.</article-title><source>Boletim da Faculdade de Filosofia, Ciências e Letras, Universidade de São Paulo, ser Zool</source><volume>24</volume>: <fpage>193</fpage>–<lpage>215</lpage>. <ext-link xlink:type="simple" ext-link-type="doi" xlink:href="10.11606/issn.2526-3382.bffclzoologia.1962.120585">https://doi.org/10.11606/issn.2526-3382.bffclzoologia.1962.120585</ext-link></mixed-citation></ref><ref id="B128"><mixed-citation xmlns:xlink="http://www.w3.org/1999/xlink" xlink:type="simple"><person-group><name name-style="western"><surname>Rocha</surname><given-names>RM</given-names></name><name name-style="western"><surname>Costa</surname><given-names>LVG</given-names></name></person-group> (<year>2005</year>) <article-title>Ascidians (<tp:taxon-name><tp:taxon-name-part taxon-name-part-type="subphylum">Urochordata</tp:taxon-name-part></tp:taxon-name>: <tp:taxon-name><tp:taxon-name-part taxon-name-part-type="class">Ascidiacea</tp:taxon-name-part></tp:taxon-name>) from Arraial do Cabo, Rio de Janeiro, Brazil.</article-title><source>Iheringia, Série Zoologia</source><volume>95</volume>(<issue>1</issue>): <fpage>57</fpage>–<lpage>64</lpage>. <ext-link xlink:type="simple" ext-link-type="doi" xlink:href="10.1590/S0073-47212005000100009">https://doi.org/10.1590/S0073-47212005000100009</ext-link></mixed-citation></ref><ref id="B20"><mixed-citation xmlns:xlink="http://www.w3.org/1999/xlink" xlink:type="simple"><person-group><name name-style="western"><surname>Dias</surname><given-names>G</given-names></name><name name-style="western"><surname>Rocha</surname><given-names>RM</given-names></name><name name-style="western"><surname>Lotufo</surname><given-names>TMC</given-names></name><name name-style="western"><surname>Kremer</surname><given-names>LP</given-names></name></person-group> (<year>2012</year>) <article-title>Fifty years of ascidian biodiversity research in São Sebastião, Brazil.</article-title><source>Journal of the Marine Biological Association of the United Kingdom</source><volume>93</volume>(<issue>1</issue>): <fpage>273</fpage>–<lpage>282</lpage>.</mixed-citation></ref><ref id="B39"><mixed-citation xmlns:xlink="http://www.w3.org/1999/xlink" xlink:type="simple"><person-group><name name-style="western"><surname>Herdman</surname><given-names>WA</given-names></name></person-group> (<year>1880</year>) <article-title>Preliminary report on the <tp:taxon-name><tp:taxon-name-part taxon-name-part-type="subphylum">Tunicata</tp:taxon-name-part></tp:taxon-name> of the Challenger expedition. Part 2.</article-title><source>Proceedings of the Royal Society of Edinburgh</source><volume>10</volume>(<issue>2</issue>): <fpage>714</fpage>–<lpage>726</lpage>. <ext-link xlink:type="simple" ext-link-type="doi" xlink:href="10.1017/S0370164600044606">https://doi.org/10.1017/S0370164600044606</ext-link></mixed-citation></ref><ref id="B73"><mixed-citation xmlns:xlink="http://www.w3.org/1999/xlink" xlink:type="simple"><person-group><name name-style="western"><surname>Millar</surname><given-names>RH</given-names></name></person-group> (<year>1965</year>) <article-title>Ascidians from the tropical coast of west Africa.</article-title><source>Atlantide Reports</source><volume>8</volume>: <fpage>247</fpage>–<lpage>255</lpage>.</mixed-citation></ref><ref id="B45"><mixed-citation xmlns:xlink="http://www.w3.org/1999/xlink" xlink:type="simple"><person-group><name name-style="western"><surname>Kondilatos</surname><given-names>G</given-names></name><name name-style="western"><surname>Corsini-Foka</surname><given-names>M</given-names></name><name name-style="western"><surname>Pancucci-Papadopoulou</surname><given-names>MA</given-names></name></person-group> (<year>2010</year>) <article-title>Occurrence of the first non-indigenous ascidian <italic><tp:taxon-name><tp:taxon-name-part taxon-name-part-type="genus">Phallusia</tp:taxon-name-part><tp:taxon-name-part taxon-name-part-type="species">nigra</tp:taxon-name-part></tp:taxon-name></italic> Savigny, 1816 (<tp:taxon-name><tp:taxon-name-part taxon-name-part-type="subphylum">Tunicata</tp:taxon-name-part></tp:taxon-name>: <tp:taxon-name><tp:taxon-name-part taxon-name-part-type="class">Ascidiacea</tp:taxon-name-part></tp:taxon-name>) in Greek waters.</article-title><source>Aquatic Invasions</source><volume>5</volume>(<issue>2</issue>): <fpage>181</fpage>–<lpage>184</lpage>. <ext-link xlink:type="simple" ext-link-type="doi" xlink:href="10.3391/ai.2010.5.2.08">https://doi.org/10.3391/ai.2010.5.2.08</ext-link></mixed-citation></ref><ref id="B34"><mixed-citation xmlns:xlink="http://www.w3.org/1999/xlink" xlink:type="simple"><person-group><name name-style="western"><surname>Harant</surname><given-names>H</given-names></name></person-group> (<year>1927</year>) <article-title>Introduction synoptique a une faune de France des tuniciers. 1. Ascidies Stolidobranchiates.</article-title><source>Bulletin de l’Institut océanographique de Monaco</source><volume>508</volume>: <fpage>1</fpage>–<lpage>10</lpage>.</mixed-citation></ref><ref id="B25"><mixed-citation xmlns:xlink="http://www.w3.org/1999/xlink" xlink:type="simple"><person-group><name name-style="western"><surname>Ghobashy</surname><given-names>AFA</given-names></name><name name-style="western"><surname>Abdel Messeih</surname><given-names>MK</given-names></name></person-group> (<year>1991</year>) <article-title>Ascidians in Egyptian waters.</article-title><source>Journal of the Egyptian-German Society of Zoology</source><volume>4</volume>: <fpage>313</fpage>–<lpage>326</lpage>.</mixed-citation></ref><ref id="B121"><mixed-citation xmlns:xlink="http://www.w3.org/1999/xlink" xlink:type="simple"><person-group><name name-style="western"><surname>Pérès</surname><given-names>JM</given-names></name></person-group> (<year>1958</year>) <article-title>Ascidies récoltées sur les côtes Méditerranéennes d’Israel.</article-title><source>Bulletin of the Research Council of Israel (B Zool)</source><volume>7</volume>(<issue>3–4</issue>): <fpage>143</fpage>–<lpage>150</lpage>.</mixed-citation></ref><ref id="B141"><mixed-citation xmlns:xlink="http://www.w3.org/1999/xlink" xlink:type="simple"><person-group><name name-style="western"><surname>Shenkar</surname><given-names>N</given-names></name></person-group> (<year>2012</year>) <article-title>Ascidian (<tp:taxon-name><tp:taxon-name-part taxon-name-part-type="phylum">Chordata</tp:taxon-name-part></tp:taxon-name>, <tp:taxon-name><tp:taxon-name-part taxon-name-part-type="class">Ascidiacea</tp:taxon-name-part></tp:taxon-name>) diversity in the Red Sea.</article-title><source>Marine Biodiversity Records</source><volume>42</volume>(<issue>4</issue>): <fpage>459</fpage>–<lpage>469</lpage>. <ext-link xlink:type="simple" ext-link-type="doi" xlink:href="10.1007/s12526-012-0124-5">https://doi.org/10.1007/s12526-012-0124-5</ext-link></mixed-citation></ref><ref id="B61"><mixed-citation xmlns:xlink="http://www.w3.org/1999/xlink" xlink:type="simple"><person-group><name name-style="western"><surname>Michaelsen</surname><given-names>W</given-names></name></person-group> (<year>1918</year>) <article-title>Die Ptychobranchen und Diktyobranchen Ascidien des westlichen Indischen Oceans.</article-title><source>Jahrbuch der Hamburgischen Wissenschaftlichen Anstalten</source><volume>35</volume>(<issue>2</issue>): <fpage>1</fpage>–<lpage>73</lpage>.</mixed-citation></ref><ref id="B138"><mixed-citation xmlns:xlink="http://www.w3.org/1999/xlink" xlink:type="simple"><person-group><name name-style="western"><surname>Savigny</surname><given-names>JC</given-names></name></person-group> (<year>1816</year>) <article-title>Mémoires sur les animaux sans vertèbres.</article-title><source>Paris</source><volume>2</volume>: <fpage>1</fpage>–<lpage>239</lpage>.</mixed-citation></ref><ref id="B112"><mixed-citation xmlns:xlink="http://www.w3.org/1999/xlink" xlink:type="simple"><person-group><name name-style="western"><surname>Nishikawa</surname><given-names>T</given-names></name></person-group> (<year>1984</year>) <article-title>Ascidians from the Trunk Island, Ponape Island and Majuro atoll (<tp:taxon-name><tp:taxon-name-part taxon-name-part-type="subphylum">Tunicata</tp:taxon-name-part></tp:taxon-name>: <tp:taxon-name><tp:taxon-name-part taxon-name-part-type="class">Ascidiacea</tp:taxon-name-part></tp:taxon-name>).</article-title><source>Proceedings of the Japanese Society of Systematic Zoology</source><volume>27</volume>: <fpage>107</fpage>–<lpage>140</lpage>.</mixed-citation></ref><ref id="B55"><mixed-citation xmlns:xlink="http://www.w3.org/1999/xlink" xlink:type="simple"><person-group><name name-style="western"><surname>Lambert</surname><given-names>G</given-names></name></person-group> (<year>2003</year>) Marine biodiversity of Guam: the <tp:taxon-name><tp:taxon-name-part taxon-name-part-type="class">Ascidiacea</tp:taxon-name-part></tp:taxon-name>. Micronesica 35–36: 588–597.</mixed-citation></ref></ref-list></tp:taxon-treatment>
