# Supplementary material for: Checklist of ascidians (Chordata, Tunicata) from the southern Gulf of Mexico
Source: Zookeys. 2019 Mar 19;832:1–33. doi: 10.3897/zookeys.832.31712 (PMC6435601; doi:10.3897/zookeys.832.31712)
Supplement: XML Treatment for Ecteinascidia turbinata [file zookeys.832.31712-treatment5.xml]

<!DOCTYPE tp:taxon-treatment
  PUBLIC "-//TaxonX//DTD Taxonomic Treatment Publishing DTD v0 20100105//EN" "tax-treatment-NSO.dtd">
<tp:taxon-treatment xmlns:tp="http://www.plazi.org/taxpub"><tp:treatment-meta><kwd-group><label>Taxon classification</label><kwd><named-content xmlns:xlink="http://www.w3.org/1999/xlink" content-type="kingdom">Animalia</named-content></kwd><kwd><named-content xmlns:xlink="http://www.w3.org/1999/xlink" content-type="order">Phlebobranchia</named-content></kwd><kwd><named-content xmlns:xlink="http://www.w3.org/1999/xlink" content-type="family">Perophoridae</named-content></kwd></kwd-group><mixed-citation publication-type="journal"><person-group><name><surname>A. Palomino-Alvarez</surname><given-names>Lilian</given-names></name><name><surname>Moreira Rocha</surname><given-names>Rosana</given-names></name><name><surname>Simões</surname><given-names>Nuno</given-names></name></person-group><article-title>Checklist of ascidians (<tp:taxon-name><tp:taxon-name-part taxon-name-part-type="phylum">Chordata</tp:taxon-name-part></tp:taxon-name>, <tp:taxon-name><tp:taxon-name-part taxon-name-part-type="subphylum">Tunicata</tp:taxon-name-part></tp:taxon-name>) from the southern Gulf of Mexico</article-title><source>Zookeys</source><day>19</day><month>3</month><year>2019</year><volume>832</volume><fpage>1</fpage><lpage>33</lpage><pub-id pub-id-type="doi">10.3897/zookeys.832.31712</pub-id></mixed-citation></tp:treatment-meta><tp:nomenclature><tp:taxon-name>
                        <tp:taxon-name-part taxon-name-part-type="genus" reg="Ecteinascidia">Ecteinascidia</tp:taxon-name-part>
                        <tp:taxon-name-part taxon-name-part-type="species" reg="turbinata">turbinata</tp:taxon-name-part>
                      </tp:taxon-name><tp:taxon-authority>Herdman, 1880</tp:taxon-authority></tp:nomenclature><tp:treatment-sec sec-type="material" id="SECID0EM1AI"><title>Material examined.</title><p><abbrev xmlns:xlink="http://www.w3.org/1999/xlink" content-type="institution" xlink:title="Colección de Ascidias del Golfo de México" id="ABBRID0ES1AI" xlink:type="simple">CAGoM</abbrev>-0020, <abbrev xmlns:xlink="http://www.w3.org/1999/xlink" xlink:title="Arenas Cays" id="ABBRID0EX1AI" xlink:type="simple">Arn</abbrev> 2, 7 m, 03-19-2015, leg. L. Palomino-Alvarez; <abbrev xmlns:xlink="http://www.w3.org/1999/xlink" content-type="institution" xlink:title="Colección de Ascidias del Golfo de México" id="ABBRID0E21AI" xlink:type="simple">CAGoM</abbrev>-0026, <abbrev xmlns:xlink="http://www.w3.org/1999/xlink" content-type="institution" xlink:title="Colección de Ascidias del Golfo de México" id="ABBRID0EA2AI" xlink:type="simple">CAGoM</abbrev>-0027, <abbrev xmlns:xlink="http://www.w3.org/1999/xlink" content-type="institution" xlink:title="Colección de Ascidias del Golfo de México" id="ABBRID0EF2AI" xlink:type="simple">CAGoM</abbrev>-0028, <abbrev xmlns:xlink="http://www.w3.org/1999/xlink" content-type="institution" xlink:title="Colección de Ascidias del Golfo de México" id="ABBRID0EK2AI" xlink:type="simple">CAGoM</abbrev>-0031, <abbrev xmlns:xlink="http://www.w3.org/1999/xlink" content-type="institution" xlink:title="Colección de Ascidias del Golfo de México" id="ABBRID0EP2AI" xlink:type="simple">CAGoM</abbrev>-0033, <abbrev xmlns:xlink="http://www.w3.org/1999/xlink" content-type="institution" xlink:title="Colección de Ascidias del Golfo de México" id="ABBRID0EU2AI" xlink:type="simple">CAGoM</abbrev>-0034, <abbrev xmlns:xlink="http://www.w3.org/1999/xlink" content-type="institution" xlink:title="Colección de Ascidias del Golfo de México" id="ABBRID0EZ2AI" xlink:type="simple">CAGoM</abbrev>-0035, <abbrev xmlns:xlink="http://www.w3.org/1999/xlink" xlink:title="Chelém Coastal Lagoon" id="ABBRID0E52AI" xlink:type="simple">Chel</abbrev> 2, 1 m, 11-05-2015, leg. L. Palomino-Alvarez; <abbrev xmlns:xlink="http://www.w3.org/1999/xlink" content-type="institution" xlink:title="Colección de Ascidias del Golfo de México" id="ABBRID0EC3AI" xlink:type="simple">CAGoM</abbrev>-0054, <abbrev xmlns:xlink="http://www.w3.org/1999/xlink" xlink:title="Progreso Harbor" id="ABBRID0EH3AI" xlink:type="simple">Pro</abbrev> 1, 3 m, 26-05-2015, leg. L. Palomino-Alvarez; <abbrev xmlns:xlink="http://www.w3.org/1999/xlink" content-type="institution" xlink:title="Colección de Ascidias del Golfo de México" id="ABBRID0EL3AI" xlink:type="simple">CAGoM</abbrev>-0063, <abbrev xmlns:xlink="http://www.w3.org/1999/xlink" xlink:title="Champotón" id="ABBRID0EQ3AI" xlink:type="simple">Chp</abbrev> 1, 4 m, 26-05-2015, leg. L. Palomino-Alvarez; <abbrev xmlns:xlink="http://www.w3.org/1999/xlink" content-type="institution" xlink:title="Colección de Ascidias del Golfo de México" id="ABBRID0EU3AI" xlink:type="simple">CAGoM</abbrev>-0171, <abbrev xmlns:xlink="http://www.w3.org/1999/xlink" xlink:title="Arcas Cay Reef" id="ABBRID0EZ3AI" xlink:type="simple">Arc</abbrev> 2, 9.4 m, 30-10-2015, leg. L. Palomino-Alvarez.</p></tp:treatment-sec><tp:treatment-sec sec-type="remarks" id="SECID0E43AI"><title>Remarks.</title><p>Colonies with the largest number of zooids were found in coastal lagoons on wooden piers or mangrove prop roots as well as coral reefs far from the shore. This was the most common species in Chelém (an enclosed, very salty, lagoon), comprising two morphotypes. Some had orange zooids and others had transparent, uncolored, zooids with a ring of orange along the siphon rim. This species was never found in disturbed port areas.</p></tp:treatment-sec><tp:treatment-sec sec-type="distribution" id="SECID0EC4AI"><title>Global distribution.</title><p>United States (<xref ref-type="bibr" rid="B159">Van Name 1921</xref>, <xref ref-type="bibr" rid="B162">1945</xref>; <xref ref-type="bibr" rid="B123">Plough 1978</xref>), Bermudas (<xref ref-type="bibr" rid="B40">Herdman 1882</xref>; Verril 1900; <xref ref-type="bibr" rid="B4">Berrill 1932</xref>, <xref ref-type="bibr" rid="B5">1935</xref>; <xref ref-type="bibr" rid="B95">Monniot 1972</xref>; <xref ref-type="bibr" rid="B157">Van Name 1902</xref>, <xref ref-type="bibr" rid="B162">1945</xref>), Cuba (<xref ref-type="bibr" rid="B43">Hernández-Zanuy and Carballo 2001</xref>), Jamaica (<xref ref-type="bibr" rid="B30">Goodbody 2003</xref>; <xref ref-type="bibr" rid="B32">Goodbody and Cole 2006</xref>), Turks and Caicos Islands (Millar 1962), Mexico, Yucatán Peninsula (<xref ref-type="bibr" rid="B11">Carballo 2000</xref>), Belize (<xref ref-type="bibr" rid="B29">Goodbody 2000</xref>), Panama (<xref ref-type="bibr" rid="B17">Collin et al. 2005</xref>), Curacao (Goodbody 1984), Venezuela (<xref ref-type="bibr" rid="B26">Goodbody 1984a</xref>; <xref ref-type="bibr" rid="B133">Rocha et al. 2010</xref>; <xref ref-type="bibr" rid="B12">Carballo-Pérez and Díaz 2011</xref>), Guadeloupe (<xref ref-type="bibr" rid="B82">Monniot 1983a</xref>), Martinique (<xref ref-type="bibr" rid="B105">Monniot 2018a</xref>), Guyana (Millar 1978), French Guiana (<xref ref-type="bibr" rid="B104">Monniot 2016</xref>), Senegal (<xref ref-type="bibr" rid="B119">Pérès 1949</xref>, <xref ref-type="bibr" rid="B120">1951</xref>; Lafargue and Wahl 1990; <xref ref-type="bibr" rid="B90">Monniot and Monniot 1994</xref>), Sierra Leone (<xref ref-type="bibr" rid="B68">Millar 1956</xref>), Gibraltar (<xref ref-type="bibr" rid="B110">Naranjo and García-Gómez 1994</xref>), Baleares Islands (<xref ref-type="bibr" rid="B125">Ramos et al. 1993</xref>; Spain (<xref ref-type="bibr" rid="B14">Casso et al. 2018</xref>), France (<xref ref-type="bibr" rid="B34">Harant 1927</xref>, <xref ref-type="bibr" rid="B36">Harant and Vernières 1933</xref>, <xref ref-type="bibr" rid="B146">Thessalou-Legaki et al. 2012</xref>), Tunisia (Pérès 1954), and Egypt (<xref ref-type="bibr" rid="B34">Harant 1927</xref>).</p><fig id="F2" position="float" orientation="portrait"><label>Figure 2.</label><caption><p>Photos of live specimens in situ in the field. <bold>A</bold><italic><tp:taxon-name><tp:taxon-name-part taxon-name-part-type="genus" reg="Ascidia">Ascidia</tp:taxon-name-part><tp:taxon-name-part taxon-name-part-type="species" reg="panamensis">panamensis</tp:taxon-name-part></tp:taxon-name></italic><bold>B</bold><italic><tp:taxon-name><tp:taxon-name-part taxon-name-part-type="genus" reg="Corella">Corella</tp:taxon-name-part><tp:taxon-name-part taxon-name-part-type="species" reg="minuta">minuta</tp:taxon-name-part></tp:taxon-name></italic><bold>C</bold><italic><tp:taxon-name><tp:taxon-name-part taxon-name-part-type="genus" reg="Ecteinascidia">Ecteinascidia</tp:taxon-name-part><tp:taxon-name-part taxon-name-part-type="species" reg="styeloides">styeloides</tp:taxon-name-part></tp:taxon-name></italic><bold>D</bold><italic><tp:taxon-name><tp:taxon-name-part taxon-name-part-type="genus" reg="Cystodytes">Cystodytes</tp:taxon-name-part><tp:taxon-name-part taxon-name-part-type="species" reg="roseolus">roseolus</tp:taxon-name-part></tp:taxon-name></italic><bold>E, F</bold><tp:taxon-name><tp:taxon-name-part taxon-name-part-type="genus" reg="Eudistoma">Eudistoma</tp:taxon-name-part><tp:taxon-name-part taxon-name-part-type="uncertainty-rank">aff.</tp:taxon-name-part><tp:taxon-name-part taxon-name-part-type="species" reg="amanitum">amanitum</tp:taxon-name-part></tp:taxon-name>. Scale bar: 1 cm.</p></caption><graphic xmlns:xlink="http://www.w3.org/1999/xlink" xlink:href="zookeys-832-001-g002.jpg" position="float" orientation="portrait" xlink:type="simple" id="oo_275537.jpg"/></fig></tp:treatment-sec><ref-list><ref id="B159"><mixed-citation xmlns:xlink="http://www.w3.org/1999/xlink" xlink:type="simple"><person-group><name name-style="western"><surname>Van Name</surname><given-names>WG</given-names></name></person-group> (<year>1921</year>) <article-title>Ascidians of the West Indian region and southeastern United States.</article-title><source>Bulletin of the American Museum of Natural History</source><volume>44</volume>: <fpage>283</fpage>–<lpage>494</lpage>.</mixed-citation></ref><ref id="B162"><mixed-citation xmlns:xlink="http://www.w3.org/1999/xlink" xlink:type="simple"><person-group><name name-style="western"><surname>Van Name</surname><given-names>WG</given-names></name></person-group> (<year>1945</year>) <article-title>The North and South American ascidians.</article-title><source>Bulletin of the American Museum of Natural History</source><volume>84</volume>: <fpage>1</fpage>–<lpage>476</lpage>.</mixed-citation></ref><ref id="B123"><mixed-citation xmlns:xlink="http://www.w3.org/1999/xlink" xlink:type="simple"><person-group><name name-style="western"><surname>Plough</surname><given-names>HH</given-names></name></person-group> (<year>1978</year>) <source>Sea Squirts of the Atlantic Continental Shelf from Maine to Texas. Johns Hopkins Univ.</source><publisher-name>Press</publisher-name>, <publisher-loc>Baltimore</publisher-loc>, <size units="page">118 pp</size>.</mixed-citation></ref><ref id="B40"><mixed-citation xmlns:xlink="http://www.w3.org/1999/xlink" xlink:type="simple"><person-group><name name-style="western"><surname>Herdman</surname><given-names>WA</given-names></name></person-group> (<year>1882</year>) <article-title>Report on the <tp:taxon-name><tp:taxon-name-part taxon-name-part-type="subphylum">Tunicata</tp:taxon-name-part></tp:taxon-name> collected during the voyage of H.M.S. Challenger during the years 1873–1876, part 1, Ascidiae simplices. Rep. sci. Res. Voy. H.M.S. “Challenger”.</article-title><source>Zoology</source><volume>6</volume>(<issue>17</issue>): <fpage>1</fpage>–<lpage>296</lpage>.</mixed-citation></ref><ref id="B4"><mixed-citation xmlns:xlink="http://www.w3.org/1999/xlink" xlink:type="simple"><person-group><name name-style="western"><surname>Berrill</surname><given-names>NJ</given-names></name></person-group> (<year>1932</year>) <article-title>Ascidians of the Bermudas.</article-title><source>The Biological Bulletin</source><volume>62</volume>: <fpage>77</fpage>–<lpage>88</lpage>. <ext-link xlink:type="simple" ext-link-type="doi" xlink:href="10.2307/1537145">https://doi.org/10.2307/1537145</ext-link></mixed-citation></ref><ref id="B5"><mixed-citation xmlns:xlink="http://www.w3.org/1999/xlink" xlink:type="simple"><person-group><name name-style="western"><surname>Berrill</surname><given-names>NJ</given-names></name></person-group> (<year>1935</year>) <article-title>Studies in tunicate development. Part III. Differential retardation and acceleration.</article-title><source>Philosophical Transactions of the Royal Society of London (B)</source><volume>225</volume>(<issue>525</issue>): <fpage>255</fpage>–<lpage>326</lpage>.</mixed-citation></ref><ref id="B95"><mixed-citation xmlns:xlink="http://www.w3.org/1999/xlink" xlink:type="simple"><person-group><name name-style="western"><surname>Monniot</surname><given-names>F</given-names></name></person-group> (<year>1972</year>) Ascidies aplousobranches des Bermudes. <tp:taxon-name><tp:taxon-name-part taxon-name-part-type="family">Polyclinidae</tp:taxon-name-part></tp:taxon-name> et <tp:taxon-name><tp:taxon-name-part taxon-name-part-type="family">Polycitoridae</tp:taxon-name-part></tp:taxon-name> Bulletin du Muséum National d’Histoire Naturelle ser 3, 82(1): 949–962.</mixed-citation></ref><ref id="B157"><mixed-citation xmlns:xlink="http://www.w3.org/1999/xlink" xlink:type="simple"><person-group><name name-style="western"><surname>Van Name</surname><given-names>WG</given-names></name></person-group> (<year>1902</year>) <article-title>The ascidians of the Bermuda Islands.</article-title><source>Transactions of the Connecticut Academy of Arts and Sciences</source><volume>11</volume>: <fpage>325</fpage>–<lpage>412</lpage>.</mixed-citation></ref><ref id="B43"><mixed-citation xmlns:xlink="http://www.w3.org/1999/xlink" xlink:type="simple"><person-group><name name-style="western"><surname>Hernández-Zanuy</surname><given-names>A</given-names></name><name name-style="western"><surname>Carballo</surname><given-names>J</given-names></name></person-group> (<year>2001</year>) <article-title>Distribution and abundance of ascidian assemblages in Caribbean reef zones of the Golfo de Batabanó (Cuba).</article-title><source>Coral Reefs</source><volume>20</volume>: <fpage>159</fpage>–<lpage>162</lpage>. <ext-link xlink:type="simple" ext-link-type="doi" xlink:href="10.1007/s003380100154">https://doi.org/10.1007/s003380100154</ext-link></mixed-citation></ref><ref id="B30"><mixed-citation xmlns:xlink="http://www.w3.org/1999/xlink" xlink:type="simple"><person-group><name name-style="western"><surname>Goodbody</surname><given-names>I</given-names></name></person-group> (<year>2003</year>) <article-title>The ascidian fauna of Port Royal, Jamaica 1. Harbor and mangrove dwelling species.</article-title><source>Bulletin of Marine Science</source><volume>73</volume>: <fpage>457</fpage>–<lpage>476</lpage>.</mixed-citation></ref><ref id="B32"><mixed-citation xmlns:xlink="http://www.w3.org/1999/xlink" xlink:type="simple"><person-group><name name-style="western"><surname>Goodbody</surname><given-names>I</given-names></name><name name-style="western"><surname>Cole</surname><given-names>L</given-names></name></person-group> (<year>2006</year>) <article-title>The tropical western atlantic <tp:taxon-name><tp:taxon-name-part taxon-name-part-type="family">Perophoridae</tp:taxon-name-part></tp:taxon-name> (Ascidiea) 11. The genus <tp:taxon-name><tp:taxon-name-part taxon-name-part-type="genus">Ecteinascidia</tp:taxon-name-part></tp:taxon-name>.</article-title><source>Bulletin of Marine Science</source><volume>79</volume>(<issue>1</issue>): <fpage>49</fpage>–<lpage>70</lpage>.</mixed-citation></ref><ref id="B11"><mixed-citation xmlns:xlink="http://www.w3.org/1999/xlink" xlink:type="simple"><person-group><name name-style="western"><surname>Carballo</surname><given-names>JL</given-names></name></person-group> (<year>2000</year>) <article-title>Distribution of <italic><tp:taxon-name><tp:taxon-name-part taxon-name-part-type="genus">Ecteinascidia</tp:taxon-name-part><tp:taxon-name-part taxon-name-part-type="species">turbinata</tp:taxon-name-part></tp:taxon-name></italic> (<tp:taxon-name><tp:taxon-name-part taxon-name-part-type="class">Ascidiacea</tp:taxon-name-part></tp:taxon-name>: <tp:taxon-name><tp:taxon-name-part taxon-name-part-type="family">Perophoridae</tp:taxon-name-part></tp:taxon-name>) in mangroves of the Yucatan Peninsula, Mexico.</article-title><source>Revista de Biología Tropical</source><volume>48</volume>: <fpage>365</fpage>–<lpage>369</lpage>.</mixed-citation></ref><ref id="B29"><mixed-citation xmlns:xlink="http://www.w3.org/1999/xlink" xlink:type="simple"><person-group><name name-style="western"><surname>Goodbody</surname><given-names>I</given-names></name></person-group> (<year>2000</year>) <article-title>Diversity and distribution of ascidians (<tp:taxon-name><tp:taxon-name-part taxon-name-part-type="subphylum">Tunicata</tp:taxon-name-part></tp:taxon-name>) in the Pelican Cays, Belize.</article-title><source>Atoll Research Bulletin</source><volume>480</volume>: <fpage>1</fpage>–<lpage>33</lpage>. <ext-link xlink:type="simple" ext-link-type="doi" xlink:href="10.5479/si.00775630.480">https://doi.org/10.5479/si.00775630.480</ext-link></mixed-citation></ref><ref id="B17"><mixed-citation xmlns:xlink="http://www.w3.org/1999/xlink" xlink:type="simple"><person-group><name name-style="western"><surname>Collin</surname><given-names>R</given-names></name><name name-style="western"><surname>Díaz</surname><given-names>MC</given-names></name><name name-style="western"><surname>Norenbur</surname><given-names>J</given-names></name><name name-style="western"><surname>Rocha</surname><given-names>RM</given-names></name><name name-style="western"><surname>Sanchez</surname><given-names>J</given-names></name><name name-style="western"><surname>Schulze</surname><given-names>A</given-names></name><name name-style="western"><surname>Schwartz</surname><given-names>M</given-names></name></person-group> (<year>2005</year>) <article-title>Photographic identification guide to some common marine invertebrates of Bocas del Toro.</article-title><source>Caribbean Journal of Science</source><volume>41</volume>(<issue>3</issue>): <fpage>638</fpage>–<lpage>707</lpage>.</mixed-citation></ref><ref id="B26"><mixed-citation xmlns:xlink="http://www.w3.org/1999/xlink" xlink:type="simple"><person-group><name name-style="western"><surname>Goodbody</surname><given-names>I</given-names></name></person-group> (<year>1984a</year>) <article-title>Ascidians from Caribbean shallow water localities.</article-title><source>Studies on the Fauna of Curaçao and other Caribbean Islands</source><volume>47</volume>(<issue>203</issue>): <fpage>62</fpage>–<lpage>76</lpage>.</mixed-citation></ref><ref id="B133"><mixed-citation xmlns:xlink="http://www.w3.org/1999/xlink" xlink:type="simple"><person-group><name name-style="western"><surname>Rocha</surname><given-names>RM</given-names></name><name name-style="western"><surname>Guerra-Castro</surname><given-names>E</given-names></name><name name-style="western"><surname>Lira</surname><given-names>C</given-names></name><name name-style="western"><surname>Pauls</surname><given-names>SM</given-names></name><name name-style="western"><surname>Hernandez</surname><given-names>I</given-names></name><name name-style="western"><surname>Pérez</surname><given-names>A</given-names></name><name name-style="western"><surname>Sardi</surname><given-names>A</given-names></name><name name-style="western"><surname>Pérez</surname><given-names>J</given-names></name><name name-style="western"><surname>Herrera</surname><given-names>C</given-names></name><name name-style="western"><surname>Carbonini</surname><given-names>AK</given-names></name><name name-style="western"><surname>Caraballo</surname><given-names>V</given-names></name><name name-style="western"><surname>Salazar</surname><given-names>D</given-names></name><name name-style="western"><surname>Diaz</surname><given-names>MC</given-names></name><name name-style="western"><surname>Cruz-Motta</surname><given-names>JJ</given-names></name></person-group> (<year>2010</year>) <article-title>Inventory of ascidians (<tp:taxon-name><tp:taxon-name-part taxon-name-part-type="subphylum">Tunicata</tp:taxon-name-part></tp:taxon-name>, <tp:taxon-name><tp:taxon-name-part taxon-name-part-type="class">Ascidiacea</tp:taxon-name-part></tp:taxon-name>) from the National Park La Restinga, Isla Margarita, Venezuela.</article-title><source>Biota Neotropica</source><volume>10</volume>(<issue>1</issue>): <fpage>1</fpage>–<lpage>10</lpage>. <ext-link xlink:type="simple" ext-link-type="doi" xlink:href="10.1590/S1676-06032010000100021">https://doi.org/10.1590/S1676-06032010000100021</ext-link></mixed-citation></ref><ref id="B12"><mixed-citation xmlns:xlink="http://www.w3.org/1999/xlink" xlink:type="simple"><person-group><name name-style="western"><surname>Carballo-Pérez</surname><given-names>V</given-names></name><name name-style="western"><surname>Díaz</surname><given-names>O</given-names></name></person-group> (<year>2011</year>) <article-title>Ascidians (<tp:taxon-name><tp:taxon-name-part taxon-name-part-type="subphylum">Tunicata</tp:taxon-name-part></tp:taxon-name>: <tp:taxon-name><tp:taxon-name-part taxon-name-part-type="class">Ascidiacea</tp:taxon-name-part></tp:taxon-name>) of Cariaco Gulf, Venezuela.</article-title><source>Boletín del Instituto Oceanográfico de Venezuela</source><volume>50</volume>(<issue>2</issue>): <fpage>233</fpage>–<lpage>244</lpage>.</mixed-citation></ref><ref id="B82"><mixed-citation xmlns:xlink="http://www.w3.org/1999/xlink" xlink:type="simple"><person-group><name name-style="western"><surname>Monniot</surname><given-names>C</given-names></name></person-group> (<year>1983a</year>) Ascidies littorales de Guadeloupe. II. Phlébobranches. Bulletin du Muséum National d’Histoire Naturelle ser 4, sec A, 5(1): 51–71.</mixed-citation></ref><ref id="B105"><mixed-citation xmlns:xlink="http://www.w3.org/1999/xlink" xlink:type="simple"><person-group><name name-style="western"><surname>Monniot</surname><given-names>F</given-names></name></person-group> (<year>2018a</year>) <article-title>Ascidians collected during the Madibenthos expedition in Martinique: 1. <tp:taxon-name><tp:taxon-name-part taxon-name-part-type="suborder">Phlebobranchia</tp:taxon-name-part></tp:taxon-name>.</article-title><source>Zootaxa</source><volume>4387</volume>(<issue>3</issue>): <fpage>451</fpage>–<lpage>472</lpage>. <ext-link xlink:type="simple" ext-link-type="doi" xlink:href="10.11646/zootaxa.4387.3.3">https://doi.org/10.11646/zootaxa.4387.3.3</ext-link></mixed-citation></ref><ref id="B104"><mixed-citation xmlns:xlink="http://www.w3.org/1999/xlink" xlink:type="simple"><person-group><name name-style="western"><surname>Monniot</surname><given-names>F</given-names></name></person-group> (<year>2016</year>) <article-title>Ascidians (<tp:taxon-name><tp:taxon-name-part taxon-name-part-type="subphylum">Tunicata</tp:taxon-name-part></tp:taxon-name>) of the French Guiana Expedition.</article-title><source>Zootaxa</source><volume>4114</volume>(<issue>3</issue>): <fpage>201</fpage>–<lpage>245</lpage>. <ext-link xlink:type="simple" ext-link-type="doi" xlink:href="10.11646/zootaxa.4114.3.1">https://doi.org/10.11646/zootaxa.4114.3.1</ext-link></mixed-citation></ref><ref id="B119"><mixed-citation xmlns:xlink="http://www.w3.org/1999/xlink" xlink:type="simple"><person-group><name name-style="western"><surname>Pérès</surname><given-names>JM</given-names></name></person-group> (<year>1949</year>) <article-title>Contribution a l’étude des Ascidies de la côte occidentale d’Afrique.</article-title><source>Bulletin de l’Institut fondamental d’Afrique noire</source><volume>11</volume>(<issue>1–2</issue>): <fpage>159</fpage>–<lpage>207</lpage>.</mixed-citation></ref><ref id="B120"><mixed-citation xmlns:xlink="http://www.w3.org/1999/xlink" xlink:type="simple"><person-group><name name-style="western"><surname>Pérès</surname><given-names>JM</given-names></name></person-group> (<year>1951</year>) Nouvelle contribution a l’étude des ascidies de la côte occidentale d’Afrique Bull Institut fondamental d’Afrique noire 13: 1051–1071.</mixed-citation></ref><ref id="B90"><mixed-citation xmlns:xlink="http://www.w3.org/1999/xlink" xlink:type="simple"><person-group><name name-style="western"><surname>Monniot</surname><given-names>C</given-names></name><name name-style="western"><surname>Monniot</surname><given-names>F</given-names></name></person-group> (<year>1994</year>) <article-title>Additions to the inventory of eastern tropical Atlantic ascidians: arrival of cosmopolitan species.</article-title><source>Bulletin of Marine Science</source><volume>54</volume>(<issue>1</issue>): <fpage>71</fpage>–<lpage>93</lpage>.</mixed-citation></ref><ref id="B68"><mixed-citation xmlns:xlink="http://www.w3.org/1999/xlink" xlink:type="simple"><person-group><name name-style="western"><surname>Millar</surname><given-names>RH</given-names></name></person-group> (<year>1956</year>) <article-title>Notes on some ascidians from Sierra Leone and Gambia.</article-title><source>The Annals and magazine of natural history</source><volume>9</volume>(<issue>12</issue>): <fpage>409</fpage>–<lpage>417</lpage>. <ext-link xlink:type="simple" ext-link-type="doi" xlink:href="10.1080/00222935608655834">https://doi.org/10.1080/00222935608655834</ext-link></mixed-citation></ref><ref id="B110"><mixed-citation xmlns:xlink="http://www.w3.org/1999/xlink" xlink:type="simple"><person-group><name name-style="western"><surname>Naranjo</surname><given-names>SA</given-names></name><name name-style="western"><surname>García-Gómez</surname><given-names>JC</given-names></name></person-group> (<year>1994</year>) <article-title><tp:taxon-name><tp:taxon-name-part taxon-name-part-type="genus">Ascidia</tp:taxon-name-part></tp:taxon-name> litorales del estrecho de Gibraltar: nuevas aportaciones faunísticas.</article-title><source>Graellsi</source><volume>50</volume>: <fpage>57</fpage>–<lpage>69</lpage>.</mixed-citation></ref><ref id="B125"><mixed-citation xmlns:xlink="http://www.w3.org/1999/xlink" xlink:type="simple"><person-group><name name-style="western"><surname>Ramos</surname><given-names>A</given-names></name><name name-style="western"><surname>Buencuerpo</surname><given-names>V</given-names></name><name name-style="western"><surname>Vazquez</surname><given-names>E</given-names></name><name name-style="western"><surname>Lafarque</surname><given-names>F</given-names></name></person-group> (<year>1993</year>) <article-title>Distribución bionómica de las ascidias litorales del Estrecho de Gibraltar.</article-title><source>Publicación Especial del Instituto Español de Oceanografía</source><volume>11</volume>: <fpage>2</fpage>–<lpage>36</lpage>.</mixed-citation></ref><ref id="B14"><mixed-citation xmlns:xlink="http://www.w3.org/1999/xlink" xlink:type="simple"><person-group><name name-style="western"><surname>Casso</surname><given-names>M</given-names></name><name name-style="western"><surname>Navarro</surname><given-names>M</given-names></name><name name-style="western"><surname>Ordóñez</surname><given-names>V</given-names></name><name name-style="western"><surname>Fernández-Tejedor</surname><given-names>M</given-names></name><name name-style="western"><surname>Pascual</surname><given-names>M</given-names></name><name name-style="western"><surname>Turon</surname><given-names>X</given-names></name></person-group> (<year>2018</year>) <article-title>Seasonal patterns of settlement and growth of introduced and native ascidians in bivalve cultures in the Ebro Delta (NE Iberian Peninsula).</article-title><source>Regional Studies in Marine Science</source><volume>23</volume>: <fpage>12</fpage>–<lpage>22</lpage>. <ext-link xlink:type="simple" ext-link-type="doi" xlink:href="10.1016/j.rsma.2017.11.002">https://doi.org/10.1016/j.rsma.2017.11.002</ext-link></mixed-citation></ref><ref id="B34"><mixed-citation xmlns:xlink="http://www.w3.org/1999/xlink" xlink:type="simple"><person-group><name name-style="western"><surname>Harant</surname><given-names>H</given-names></name></person-group> (<year>1927</year>) <article-title>Introduction synoptique a une faune de France des tuniciers. 1. Ascidies Stolidobranchiates.</article-title><source>Bulletin de l’Institut océanographique de Monaco</source><volume>508</volume>: <fpage>1</fpage>–<lpage>10</lpage>.</mixed-citation></ref><ref id="B36"><mixed-citation xmlns:xlink="http://www.w3.org/1999/xlink" xlink:type="simple"><person-group><name name-style="western"><surname>Harant</surname><given-names>H</given-names></name><name name-style="western"><surname>Vernières</surname><given-names>P</given-names></name></person-group> (<year>1933</year>) <article-title>Tuniciers. Fasc. 1, Ascidies.</article-title><source>Faune de France</source><volume>27</volume>: <fpage>1</fpage>–<lpage>101</lpage>.</mixed-citation></ref><ref id="B146"><mixed-citation xmlns:xlink="http://www.w3.org/1999/xlink" xlink:type="simple"><person-group><name name-style="western"><surname>Thessalou-Legaki</surname><given-names>M</given-names></name><name name-style="western"><surname>Aydogan</surname><given-names>O</given-names></name><name name-style="western"><surname>Bekas</surname><given-names>P</given-names></name><name name-style="western"><surname>Bilge</surname><given-names>G</given-names></name><name name-style="western"><surname>Boyaci</surname><given-names>Y</given-names></name><name name-style="western"><surname>Brunelli</surname><given-names>E</given-names></name><name name-style="western"><surname>Circosta</surname><given-names>V</given-names></name><name name-style="western"><surname>Crocetta</surname><given-names>F</given-names></name><name name-style="western"><surname>Durucan</surname><given-names>F</given-names></name><name name-style="western"><surname>Erdem</surname><given-names>M</given-names></name><name name-style="western"><surname>Ergolavou</surname><given-names>A</given-names></name><name name-style="western"><surname>Filiz</surname><given-names>H</given-names></name><name name-style="western"><surname>Fois</surname><given-names>F</given-names></name><name name-style="western"><surname>Gouva</surname><given-names>E</given-names></name><name name-style="western"><surname>Kapiris</surname><given-names>K</given-names></name><name name-style="western"><surname>Katsanevakis</surname><given-names>S</given-names></name><name name-style="western"><surname>Kljajic</surname><given-names>Z</given-names></name><name name-style="western"><surname>Konstantinidis</surname><given-names>E</given-names></name><name name-style="western"><surname>Konstantinou</surname><given-names>G</given-names></name><name name-style="western"><surname>Koutsogiannopoulos</surname><given-names>D</given-names></name><name name-style="western"><surname>Lamon</surname><given-names>S</given-names></name><name name-style="western"><surname>Macic</surname><given-names>V</given-names></name><name name-style="western"><surname>Mazzette</surname><given-names>R</given-names></name><name name-style="western"><surname>Meloni</surname><given-names>D</given-names></name><name name-style="western"><surname>Mureddu</surname><given-names>A</given-names></name><name name-style="western"><surname>Paschos</surname><given-names>I</given-names></name><name name-style="western"><surname>Perdikaris</surname><given-names>C</given-names></name><name name-style="western"><surname>Piras</surname><given-names>F</given-names></name><name name-style="western"><surname>Poursanidis</surname><given-names>D</given-names></name><name name-style="western"><surname>Ramos-Espla</surname><given-names>A</given-names></name><name name-style="western"><surname>Rosso</surname><given-names>A</given-names></name><name name-style="western"><surname>Sordino</surname><given-names>P</given-names></name><name name-style="western"><surname>Sperone</surname><given-names>E</given-names></name><name name-style="western"><surname>Sterioti</surname><given-names>A</given-names></name><name name-style="western"><surname>Taskin</surname><given-names>E</given-names></name><name name-style="western"><surname>Toscano</surname><given-names>F</given-names></name><name name-style="western"><surname>Tripepi</surname><given-names>S</given-names></name><name name-style="western"><surname>Tsiakkiros</surname><given-names>L</given-names></name><name name-style="western"><surname>Zenetos</surname><given-names>A</given-names></name></person-group> (<year>2012</year>) <article-title>New Mediterranean Biodiversity Records.</article-title><source>Mediterranean Marine Science</source><volume>13</volume>(<issue>2</issue>): <fpage>312</fpage>–<lpage>327</lpage>. <ext-link xlink:type="simple" ext-link-type="doi" xlink:href="10.12681/mms.313">https://doi.org/10.12681/mms.313</ext-link></mixed-citation></ref></ref-list></tp:taxon-treatment>
