# Supplementary material for: Checklist of ascidians (Chordata, Tunicata) from the southern Gulf of Mexico
Source: Zookeys. 2019 Mar 19;832:1–33. doi: 10.3897/zookeys.832.31712 (PMC6435601; doi:10.3897/zookeys.832.31712)
Supplement: XML Treatment for Clavelina [file zookeys.832.31712-treatment7.xml]

<!DOCTYPE tp:taxon-treatment
  PUBLIC "-//TaxonX//DTD Taxonomic Treatment Publishing DTD v0 20100105//EN" "tax-treatment-NSO.dtd">
<tp:taxon-treatment xmlns:tp="http://www.plazi.org/taxpub"><tp:treatment-meta><kwd-group><label>Taxon classification</label><kwd><named-content xmlns:xlink="http://www.w3.org/1999/xlink" content-type="kingdom">Animalia</named-content></kwd><kwd><named-content xmlns:xlink="http://www.w3.org/1999/xlink" content-type="order">Aplousobranchia</named-content></kwd><kwd><named-content xmlns:xlink="http://www.w3.org/1999/xlink" content-type="family">Clavelinidae</named-content></kwd></kwd-group><mixed-citation publication-type="journal"><person-group><name><surname>A. Palomino-Alvarez</surname><given-names>Lilian</given-names></name><name><surname>Moreira Rocha</surname><given-names>Rosana</given-names></name><name><surname>Simões</surname><given-names>Nuno</given-names></name></person-group><article-title>Checklist of ascidians (<tp:taxon-name><tp:taxon-name-part taxon-name-part-type="phylum">Chordata</tp:taxon-name-part></tp:taxon-name>, <tp:taxon-name><tp:taxon-name-part taxon-name-part-type="subphylum">Tunicata</tp:taxon-name-part></tp:taxon-name>) from the southern Gulf of Mexico</article-title><source>Zookeys</source><day>19</day><month>3</month><year>2019</year><volume>832</volume><fpage>1</fpage><lpage>33</lpage><pub-id pub-id-type="doi">10.3897/zookeys.832.31712</pub-id></mixed-citation></tp:treatment-meta><tp:nomenclature><tp:taxon-name>
                        <tp:taxon-name-part taxon-name-part-type="genus" reg="Clavelina">Clavelina</tp:taxon-name-part>
                      </tp:taxon-name><tp:taxon-authority>sp.</tp:taxon-authority></tp:nomenclature><tp:treatment-sec sec-type="material" id="SECID0E3LBI"><title>Material examined.</title><p><abbrev xmlns:xlink="http://www.w3.org/1999/xlink" content-type="institution" xlink:title="Colección de Ascidias del Golfo de México" id="ABBRID0ECMBI" xlink:type="simple">CAGoM</abbrev>-0006, <abbrev xmlns:xlink="http://www.w3.org/1999/xlink" content-type="institution" xlink:title="Colección de Ascidias del Golfo de México" id="ABBRID0EHMBI" xlink:type="simple">CAGoM</abbrev>-0007, <abbrev xmlns:xlink="http://www.w3.org/1999/xlink" xlink:title="Arenas Cays" id="ABBRID0EMMBI" xlink:type="simple">Arn</abbrev> 1, 2 m, 19-03-2015, leg. L. Palomino-Alvarez; <abbrev xmlns:xlink="http://www.w3.org/1999/xlink" content-type="institution" xlink:title="Colección de Ascidias del Golfo de México" id="ABBRID0EQMBI" xlink:type="simple">CAGoM</abbrev>-0021, <abbrev xmlns:xlink="http://www.w3.org/1999/xlink" xlink:title="Arenas Cays" id="ABBRID0EVMBI" xlink:type="simple">Arn</abbrev> 2, 6 m, 19-03-2015, leg. L. Palomino-Alvarez.</p></tp:treatment-sec><tp:treatment-sec sec-type="remarks" id="SECID0EZMBI"><title>Remarks.</title><p>This species is dark blue with characteristics that do not match any known species and will be described elsewhere. The single colony found was small with few zooids (Table <xref ref-type="table" rid="T1">1</xref>).</p></tp:treatment-sec><tp:treatment-sec><!--Section generated to contain objects referenced in tp:taxon-treatment.--><table-wrap id="T1" position="float" orientation="portrait"><label>Table 1.</label><caption><p>Species checklist of ascidians in south Gulf of Mexico. Abbreviations: (<abbrev xmlns:xlink="http://www.w3.org/1999/xlink" xlink:title="Tuxpan Reef" id="ABBRID0E6OAC" xlink:type="simple">Tux</abbrev>) Reef Tuxpan, (<abbrev xmlns:xlink="http://www.w3.org/1999/xlink" xlink:title="Veracruz Reef" id="ABBRID0EDPAC" xlink:type="simple">VeR</abbrev>) Veracruz Reef, (<abbrev xmlns:xlink="http://www.w3.org/1999/xlink" xlink:title="Arcas Cay Reef" id="ABBRID0EHPAC" xlink:type="simple">Arc</abbrev>) Reef Arcas Cay, (<abbrev xmlns:xlink="http://www.w3.org/1999/xlink" xlink:title="Seybaplaya" id="ABBRID0ELPAC" xlink:type="simple">Sey</abbrev>) Seybaplaya, (<abbrev xmlns:xlink="http://www.w3.org/1999/xlink" xlink:title="Champotón" id="ABBRID0EPPAC" xlink:type="simple">Chp</abbrev>) Champotón, (<abbrev xmlns:xlink="http://www.w3.org/1999/xlink" xlink:title="Celestún" id="ABBRID0ETPAC" xlink:type="simple">Cel</abbrev>) Celestún, (<abbrev xmlns:xlink="http://www.w3.org/1999/xlink" xlink:title="Arenas Cays" id="ABBRID0EXPAC" xlink:type="simple">Arn</abbrev>) Arenas Cays, (<abbrev xmlns:xlink="http://www.w3.org/1999/xlink" xlink:title="Madagascar Reef" id="ABBRID0E2PAC" xlink:type="simple">Mad</abbrev>) Reef Madagascar, (<abbrev xmlns:xlink="http://www.w3.org/1999/xlink" xlink:title="Bajo 10 Reef" id="ABBRID0EAAAE" xlink:type="simple">B10</abbrev>) Reef Bajo 10, (<abbrev xmlns:xlink="http://www.w3.org/1999/xlink" xlink:title="Chelém Coastal Lagoon" id="ABBRID0EEAAE" xlink:type="simple">Chel</abbrev>) Coastal Lagoon Chelém, (<abbrev xmlns:xlink="http://www.w3.org/1999/xlink" xlink:title="Progreso Harbor" id="ABBRID0EIAAE" xlink:type="simple">Pro</abbrev>) Progreso Harbor, (<abbrev xmlns:xlink="http://www.w3.org/1999/xlink" xlink:title="Ría Lagartos" xlink:type="simple">Lar</abbrev>) Ría Lagartos (<abbrev xmlns:xlink="http://www.w3.org/1999/xlink" xlink:title="Sisal Harbor" id="ABBRID0EMAAE" xlink:type="simple">Sis</abbrev>) Sisal Harbor, and (<abbrev xmlns:xlink="http://www.w3.org/1999/xlink" xlink:title="Mahahual Harbor" id="ABBRID0EQAAE" xlink:type="simple">Mah</abbrev>) Mahahual Harbor. (*) New records for Gulf of Mexico.</p></caption><table id="TID0EM2DI" rules="all"><tbody><tr><th rowspan="1" colspan="1"/><th rowspan="1" colspan="1">
                <abbrev xmlns:xlink="http://www.w3.org/1999/xlink" xlink:title="Tuxpan Reef" id="ABBRID0EABAE" xlink:type="simple">Tux</abbrev>
              </th><th rowspan="1" colspan="1">Ver</th><th rowspan="1" colspan="1">
                <abbrev xmlns:xlink="http://www.w3.org/1999/xlink" xlink:title="Arcas Cay Reef" id="ABBRID0ELBAE" xlink:type="simple">Arc</abbrev>
              </th><th rowspan="1" colspan="1">
                <abbrev xmlns:xlink="http://www.w3.org/1999/xlink" xlink:title="Seybaplaya" xlink:type="simple">Sey</abbrev>
              </th><th rowspan="1" colspan="1">
                <abbrev xmlns:xlink="http://www.w3.org/1999/xlink" xlink:title="Champotón" id="ABBRID0EWBAE" xlink:type="simple">Chp</abbrev>
              </th><th rowspan="1" colspan="1">
                <abbrev xmlns:xlink="http://www.w3.org/1999/xlink" xlink:title="Celestún" id="ABBRID0E5BAE" xlink:type="simple">Cel</abbrev>
              </th><th rowspan="1" colspan="1">
                <abbrev xmlns:xlink="http://www.w3.org/1999/xlink" xlink:title="Arenas Cays" id="ABBRID0EGCAE" xlink:type="simple">Arn</abbrev>
              </th><th rowspan="1" colspan="1">
                <abbrev xmlns:xlink="http://www.w3.org/1999/xlink" xlink:title="Madagascar Reef" id="ABBRID0EOCAE" xlink:type="simple">Mad</abbrev>
              </th><th rowspan="1" colspan="1">
                <abbrev xmlns:xlink="http://www.w3.org/1999/xlink" xlink:title="Bajo 10 Reef" id="ABBRID0EWCAE" xlink:type="simple">B10</abbrev>
              </th><th rowspan="1" colspan="1">
                <abbrev xmlns:xlink="http://www.w3.org/1999/xlink" xlink:title="Chelém Coastal Lagoon" id="ABBRID0E5CAE" xlink:type="simple">Chel</abbrev>
              </th><th rowspan="1" colspan="1">
                <abbrev xmlns:xlink="http://www.w3.org/1999/xlink" xlink:title="Progreso Harbor" id="ABBRID0EGDAE" xlink:type="simple">Pro</abbrev>
              </th><th rowspan="1" colspan="1">
                <abbrev xmlns:xlink="http://www.w3.org/1999/xlink" xlink:title="Ría Lagartos" xlink:type="simple">Lar</abbrev>
              </th><th rowspan="1" colspan="1">
                <abbrev xmlns:xlink="http://www.w3.org/1999/xlink" xlink:title="Mahahual Harbor" id="ABBRID0ERDAE" xlink:type="simple">Mah</abbrev>
              </th><th rowspan="1" colspan="1">
                <abbrev xmlns:xlink="http://www.w3.org/1999/xlink" xlink:title="Sisal Harbor" id="ABBRID0EZDAE" xlink:type="simple">Sis</abbrev>
              </th><th rowspan="1" colspan="1"/></tr><tr><th rowspan="1" colspan="1"># spp</th><th rowspan="1" colspan="1">4</th><th rowspan="1" colspan="1">2</th><th rowspan="1" colspan="1">8</th><th rowspan="1" colspan="1">3</th><th rowspan="1" colspan="1">2</th><th rowspan="1" colspan="1">2</th><th rowspan="1" colspan="1">4</th><th rowspan="1" colspan="1">15</th><th rowspan="1" colspan="1">10</th><th rowspan="1" colspan="1">6</th><th rowspan="1" colspan="1">12</th><th rowspan="1" colspan="1">7</th><th rowspan="1" colspan="1">1</th><th rowspan="1" colspan="1">2</th><th rowspan="1" colspan="1"># Sites</th></tr><tr><td rowspan="1" colspan="16">
                <bold>Order <tp:taxon-name><tp:taxon-name-part taxon-name-part-type="suborder">Phlebobranchia</tp:taxon-name-part></tp:taxon-name></bold>
              </td></tr><tr><td rowspan="1" colspan="16">
                <bold><tp:taxon-name>
                    <tp:taxon-name-part taxon-name-part-type="family">Ascidiidae</tp:taxon-name-part>
                  </tp:taxon-name></bold>
              </td></tr><tr><td rowspan="1" colspan="1"><italic><tp:taxon-name><tp:taxon-name-part taxon-name-part-type="genus" reg="Ascidia">Ascidia</tp:taxon-name-part><tp:taxon-name-part taxon-name-part-type="species" reg="panamensis">panamensis</tp:taxon-name-part></tp:taxon-name></italic>*</td><td rowspan="1" colspan="1"/><td rowspan="1" colspan="1"/><td rowspan="1" colspan="1">•</td><td rowspan="1" colspan="1"/><td rowspan="1" colspan="1"/><td rowspan="1" colspan="1"/><td rowspan="1" colspan="1"/><td rowspan="1" colspan="1">•</td><td rowspan="1" colspan="1"/><td rowspan="1" colspan="1"/><td rowspan="1" colspan="1"/><td rowspan="1" colspan="1"/><td rowspan="1" colspan="1"/><td rowspan="1" colspan="1"/><td rowspan="1" colspan="1">2</td></tr><tr><td rowspan="1" colspan="1">
                <italic><tp:taxon-name>
                    <tp:taxon-name-part taxon-name-part-type="genus" reg="Phallusia">Phallusia</tp:taxon-name-part>
                    <tp:taxon-name-part taxon-name-part-type="species" reg="nigra">nigra</tp:taxon-name-part>
                  </tp:taxon-name></italic>
              </td><td rowspan="1" colspan="1">•</td><td rowspan="1" colspan="1">•</td><td rowspan="1" colspan="1"/><td rowspan="1" colspan="1"/><td rowspan="1" colspan="1">•</td><td rowspan="1" colspan="1"/><td rowspan="1" colspan="1"/><td rowspan="1" colspan="1"/><td rowspan="1" colspan="1"/><td rowspan="1" colspan="1">•</td><td rowspan="1" colspan="1">•</td><td rowspan="1" colspan="1"/><td rowspan="1" colspan="1"/><td rowspan="1" colspan="1"/><td rowspan="1" colspan="1">4</td></tr><tr><td rowspan="1" colspan="1">
                <bold><tp:taxon-name>
                    <tp:taxon-name-part taxon-name-part-type="family">Corellidae</tp:taxon-name-part>
                  </tp:taxon-name></bold>
              </td><td rowspan="1" colspan="1"/><td rowspan="1" colspan="1"/><td rowspan="1" colspan="1"/><td rowspan="1" colspan="1"/><td rowspan="1" colspan="1"/><td rowspan="1" colspan="1"/><td rowspan="1" colspan="1"/><td rowspan="1" colspan="1"/><td rowspan="1" colspan="1"/><td rowspan="1" colspan="1"/><td rowspan="1" colspan="1"/><td rowspan="1" colspan="1"/><td rowspan="1" colspan="1"/><td rowspan="1" colspan="1"/><td rowspan="1" colspan="1"/></tr><tr><td rowspan="1" colspan="1">
                <italic><tp:taxon-name>
                    <tp:taxon-name-part taxon-name-part-type="genus" reg="Corella">Corella</tp:taxon-name-part>
                    <tp:taxon-name-part taxon-name-part-type="species" reg="minuta">minuta</tp:taxon-name-part>
                  </tp:taxon-name></italic>
              </td><td rowspan="1" colspan="1"/><td rowspan="1" colspan="1"/><td rowspan="1" colspan="1">•</td><td rowspan="1" colspan="1"/><td rowspan="1" colspan="1"/><td rowspan="1" colspan="1"/><td rowspan="1" colspan="1"/><td rowspan="1" colspan="1"/><td rowspan="1" colspan="1"/><td rowspan="1" colspan="1"/><td rowspan="1" colspan="1"/><td rowspan="1" colspan="1"/><td rowspan="1" colspan="1"/><td rowspan="1" colspan="1"/><td rowspan="1" colspan="1">1</td></tr><tr><td rowspan="1" colspan="16">
                <bold><tp:taxon-name>
                    <tp:taxon-name-part taxon-name-part-type="family">Perophoridae</tp:taxon-name-part>
                  </tp:taxon-name></bold>
              </td></tr><tr><td rowspan="1" colspan="1"><italic><tp:taxon-name><tp:taxon-name-part taxon-name-part-type="genus" reg="Ecteinascidia">Ecteinascidia</tp:taxon-name-part><tp:taxon-name-part taxon-name-part-type="species" reg="styeloides">styeloides</tp:taxon-name-part></tp:taxon-name></italic>*</td><td rowspan="1" colspan="1"/><td rowspan="1" colspan="1"/><td rowspan="1" colspan="1">•</td><td rowspan="1" colspan="1"/><td rowspan="1" colspan="1"/><td rowspan="1" colspan="1"/><td rowspan="1" colspan="1"/><td rowspan="1" colspan="1"/><td rowspan="1" colspan="1">•</td><td rowspan="1" colspan="1">•</td><td rowspan="1" colspan="1"/><td rowspan="1" colspan="1">•</td><td rowspan="1" colspan="1"/><td rowspan="1" colspan="1"/><td rowspan="1" colspan="1">4</td></tr><tr><td rowspan="1" colspan="1">
                <italic><tp:taxon-name>
                    <tp:taxon-name-part taxon-name-part-type="genus" reg="Ecteinascidia">Ecteinascidia</tp:taxon-name-part>
                    <tp:taxon-name-part taxon-name-part-type="species" reg="turbinata">turbinata</tp:taxon-name-part>
                  </tp:taxon-name></italic>
              </td><td rowspan="1" colspan="1">•</td><td rowspan="1" colspan="1"/><td rowspan="1" colspan="1">•</td><td rowspan="1" colspan="1"/><td rowspan="1" colspan="1"/><td rowspan="1" colspan="1"/><td rowspan="1" colspan="1">•</td><td rowspan="1" colspan="1"/><td rowspan="1" colspan="1"/><td rowspan="1" colspan="1">•</td><td rowspan="1" colspan="1">•</td><td rowspan="1" colspan="1"/><td rowspan="1" colspan="1"/><td rowspan="1" colspan="1"/><td rowspan="1" colspan="1">4</td></tr><tr><td rowspan="1" colspan="16">
                <bold>Order <tp:taxon-name><tp:taxon-name-part taxon-name-part-type="suborder">Aplousobranchia</tp:taxon-name-part></tp:taxon-name></bold>
              </td></tr><tr><td rowspan="1" colspan="16">
                <bold><tp:taxon-name>
                    <tp:taxon-name-part taxon-name-part-type="family">Clavelinidae</tp:taxon-name-part>
                  </tp:taxon-name></bold>
              </td></tr><tr><td rowspan="1" colspan="1">
                <italic><tp:taxon-name>
                    <tp:taxon-name-part taxon-name-part-type="genus" reg="Clavelina">Clavelina</tp:taxon-name-part>
                    <tp:taxon-name-part taxon-name-part-type="species" reg="oblonga">oblonga</tp:taxon-name-part>
                  </tp:taxon-name></italic>
              </td><td rowspan="1" colspan="1"/><td rowspan="1" colspan="1"/><td rowspan="1" colspan="1"/><td rowspan="1" colspan="1">•</td><td rowspan="1" colspan="1"/><td rowspan="1" colspan="1"/><td rowspan="1" colspan="1"/><td rowspan="1" colspan="1">•</td><td rowspan="1" colspan="1"/><td rowspan="1" colspan="1"/><td rowspan="1" colspan="1"/><td rowspan="1" colspan="1"/><td rowspan="1" colspan="1"/><td rowspan="1" colspan="1"/><td rowspan="1" colspan="1">2</td></tr><tr><td rowspan="1" colspan="1"><italic><tp:taxon-name><tp:taxon-name-part taxon-name-part-type="genus" reg="Clavelina">Clavelina</tp:taxon-name-part></tp:taxon-name></italic> sp.</td><td rowspan="1" colspan="1"/><td rowspan="1" colspan="1"/><td rowspan="1" colspan="1"/><td rowspan="1" colspan="1"/><td rowspan="1" colspan="1"/><td rowspan="1" colspan="1"/><td rowspan="1" colspan="1">•</td><td rowspan="1" colspan="1"/><td rowspan="1" colspan="1"/><td rowspan="1" colspan="1"/><td rowspan="1" colspan="1"/><td rowspan="1" colspan="1"/><td rowspan="1" colspan="1"/><td rowspan="1" colspan="1"/><td rowspan="1" colspan="1">1</td></tr><tr><td rowspan="1" colspan="16">
                <bold><tp:taxon-name>
                    <tp:taxon-name-part taxon-name-part-type="family">Polycitoridae</tp:taxon-name-part>
                  </tp:taxon-name></bold>
              </td></tr><tr><td rowspan="1" colspan="1">
                <italic><tp:taxon-name>
                    <tp:taxon-name-part taxon-name-part-type="genus" reg="Cystodytes">Cystodytes</tp:taxon-name-part>
                    <tp:taxon-name-part taxon-name-part-type="species" reg="dellechiajei">dellechiajei</tp:taxon-name-part>
                  </tp:taxon-name></italic>
              </td><td rowspan="1" colspan="1"/><td rowspan="1" colspan="1"/><td rowspan="1" colspan="1"/><td rowspan="1" colspan="1"/><td rowspan="1" colspan="1"/><td rowspan="1" colspan="1"/><td rowspan="1" colspan="1"/><td rowspan="1" colspan="1"/><td rowspan="1" colspan="1">•</td><td rowspan="1" colspan="1"/><td rowspan="1" colspan="1"/><td rowspan="1" colspan="1"/><td rowspan="1" colspan="1"/><td rowspan="1" colspan="1"/><td rowspan="1" colspan="1">1</td></tr><tr><td rowspan="1" colspan="1"><italic><tp:taxon-name><tp:taxon-name-part taxon-name-part-type="genus" reg="Cystodytes">Cystodytes</tp:taxon-name-part><tp:taxon-name-part taxon-name-part-type="species" reg="roseolus">roseolus</tp:taxon-name-part></tp:taxon-name></italic>*</td><td rowspan="1" colspan="1"/><td rowspan="1" colspan="1"/><td rowspan="1" colspan="1"/><td rowspan="1" colspan="1"/><td rowspan="1" colspan="1"/><td rowspan="1" colspan="1"/><td rowspan="1" colspan="1"/><td rowspan="1" colspan="1">•</td><td rowspan="1" colspan="1">•</td><td rowspan="1" colspan="1"/><td rowspan="1" colspan="1">•</td><td rowspan="1" colspan="1"/><td rowspan="1" colspan="1"/><td rowspan="1" colspan="1"/><td rowspan="1" colspan="1">3</td></tr><tr><td rowspan="1" colspan="1"><tp:taxon-name><tp:taxon-name-part taxon-name-part-type="genus" reg="Eudistoma">Eudistoma</tp:taxon-name-part><tp:taxon-name-part taxon-name-part-type="uncertainty-rank">aff.</tp:taxon-name-part><tp:taxon-name-part taxon-name-part-type="species" reg="amanitum">amanitum</tp:taxon-name-part></tp:taxon-name>*</td><td rowspan="1" colspan="1"/><td rowspan="1" colspan="1"/><td rowspan="1" colspan="1"/><td rowspan="1" colspan="1"/><td rowspan="1" colspan="1"/><td rowspan="1" colspan="1"/><td rowspan="1" colspan="1"/><td rowspan="1" colspan="1">•</td><td rowspan="1" colspan="1">•</td><td rowspan="1" colspan="1"/><td rowspan="1" colspan="1"/><td rowspan="1" colspan="1">•</td><td rowspan="1" colspan="1"/><td rowspan="1" colspan="1"/><td rowspan="1" colspan="1">3</td></tr><tr><td rowspan="1" colspan="1">
                <italic><tp:taxon-name>
                    <tp:taxon-name-part taxon-name-part-type="genus" reg="Eudistoma">Eudistoma</tp:taxon-name-part>
                    <tp:taxon-name-part taxon-name-part-type="species" reg="clarum">clarum</tp:taxon-name-part>
                  </tp:taxon-name></italic>
              </td><td rowspan="1" colspan="1"/><td rowspan="1" colspan="1"/><td rowspan="1" colspan="1"/><td rowspan="1" colspan="1"/><td rowspan="1" colspan="1"/><td rowspan="1" colspan="1"/><td rowspan="1" colspan="1"/><td rowspan="1" colspan="1">•</td><td rowspan="1" colspan="1"/><td rowspan="1" colspan="1"/><td rowspan="1" colspan="1">•</td><td rowspan="1" colspan="1">•</td><td rowspan="1" colspan="1"/><td rowspan="1" colspan="1"/><td rowspan="1" colspan="1">3</td></tr><tr><td rowspan="1" colspan="1">
                <italic><tp:taxon-name>
                    <tp:taxon-name-part taxon-name-part-type="genus" reg="Eudistoma">Eudistoma</tp:taxon-name-part>
                    <tp:taxon-name-part taxon-name-part-type="species" reg="hepaticum">hepaticum</tp:taxon-name-part>
                  </tp:taxon-name></italic>
              </td><td rowspan="1" colspan="1"/><td rowspan="1" colspan="1"/><td rowspan="1" colspan="1"/><td rowspan="1" colspan="1">•</td><td rowspan="1" colspan="1"/><td rowspan="1" colspan="1">•</td><td rowspan="1" colspan="1"/><td rowspan="1" colspan="1">•</td><td rowspan="1" colspan="1">•</td><td rowspan="1" colspan="1"/><td rowspan="1" colspan="1">•</td><td rowspan="1" colspan="1"/><td rowspan="1" colspan="1"/><td rowspan="1" colspan="1"/><td rowspan="1" colspan="1">5</td></tr><tr><td rowspan="1" colspan="1">
                <italic><tp:taxon-name>
                    <tp:taxon-name-part taxon-name-part-type="genus" reg="Eudistoma">Eudistoma</tp:taxon-name-part>
                    <tp:taxon-name-part taxon-name-part-type="species" reg="obscuratum">obscuratum</tp:taxon-name-part>
                  </tp:taxon-name></italic>
              </td><td rowspan="1" colspan="1"/><td rowspan="1" colspan="1"/><td rowspan="1" colspan="1"/><td rowspan="1" colspan="1"/><td rowspan="1" colspan="1"/><td rowspan="1" colspan="1"/><td rowspan="1" colspan="1"/><td rowspan="1" colspan="1">•</td><td rowspan="1" colspan="1"/><td rowspan="1" colspan="1"/><td rowspan="1" colspan="1"/><td rowspan="1" colspan="1">•</td><td rowspan="1" colspan="1"/><td rowspan="1" colspan="1"/><td rowspan="1" colspan="1">2</td></tr><tr><td rowspan="1" colspan="1">
                <italic><tp:taxon-name>
                    <tp:taxon-name-part taxon-name-part-type="genus" reg="Eudistoma">Eudistoma</tp:taxon-name-part>
                    <tp:taxon-name-part taxon-name-part-type="species" reg="olivaceum">olivaceum</tp:taxon-name-part>
                  </tp:taxon-name></italic>
              </td><td rowspan="1" colspan="1"/><td rowspan="1" colspan="1"/><td rowspan="1" colspan="1"/><td rowspan="1" colspan="1"/><td rowspan="1" colspan="1">•</td><td rowspan="1" colspan="1"/><td rowspan="1" colspan="1"/><td rowspan="1" colspan="1">•</td><td rowspan="1" colspan="1"/><td rowspan="1" colspan="1">•</td><td rowspan="1" colspan="1">•</td><td rowspan="1" colspan="1"/><td rowspan="1" colspan="1">•</td><td rowspan="1" colspan="1"/><td rowspan="1" colspan="1">5</td></tr><tr><td rowspan="1" colspan="1"><italic><tp:taxon-name><tp:taxon-name-part taxon-name-part-type="genus" reg="Eudistoma">Eudistoma</tp:taxon-name-part><tp:taxon-name-part taxon-name-part-type="species" reg="recifense">recifense</tp:taxon-name-part></tp:taxon-name></italic>*</td><td rowspan="1" colspan="1"/><td rowspan="1" colspan="1"/><td rowspan="1" colspan="1"/><td rowspan="1" colspan="1"/><td rowspan="1" colspan="1"/><td rowspan="1" colspan="1"/><td rowspan="1" colspan="1"/><td rowspan="1" colspan="1">•</td><td rowspan="1" colspan="1">•</td><td rowspan="1" colspan="1"/><td rowspan="1" colspan="1">•</td><td rowspan="1" colspan="1"/><td rowspan="1" colspan="1"/><td rowspan="1" colspan="1"/><td rowspan="1" colspan="1">3</td></tr><tr><td rowspan="1" colspan="16">
                <bold><tp:taxon-name>
                    <tp:taxon-name-part taxon-name-part-type="family">Stomozoidae</tp:taxon-name-part>
                  </tp:taxon-name></bold>
              </td></tr><tr><td rowspan="1" colspan="1">
                <italic><tp:taxon-name>
                    <tp:taxon-name-part taxon-name-part-type="genus" reg="Stomozoa">Stomozoa</tp:taxon-name-part>
                    <tp:taxon-name-part taxon-name-part-type="species" reg="roseola">roseola</tp:taxon-name-part>
                  </tp:taxon-name></italic>
              </td><td rowspan="1" colspan="1">•</td><td rowspan="1" colspan="1"/><td rowspan="1" colspan="1"/><td rowspan="1" colspan="1"/><td rowspan="1" colspan="1"/><td rowspan="1" colspan="1"/><td rowspan="1" colspan="1"/><td rowspan="1" colspan="1"/><td rowspan="1" colspan="1"/><td rowspan="1" colspan="1"/><td rowspan="1" colspan="1"/><td rowspan="1" colspan="1"/><td rowspan="1" colspan="1"/><td rowspan="1" colspan="1"/><td rowspan="1" colspan="1"/></tr><tr><td rowspan="1" colspan="16">
                <bold><tp:taxon-name>
                    <tp:taxon-name-part taxon-name-part-type="family">Holozoidae</tp:taxon-name-part>
                  </tp:taxon-name></bold>
              </td></tr><tr><td rowspan="1" colspan="1">
                <italic><tp:taxon-name>
                    <tp:taxon-name-part taxon-name-part-type="genus" reg="Distaplia">Distaplia</tp:taxon-name-part>
                    <tp:taxon-name-part taxon-name-part-type="species" reg="bermudensis">bermudensis</tp:taxon-name-part>
                  </tp:taxon-name></italic>
              </td><td rowspan="1" colspan="1"/><td rowspan="1" colspan="1"/><td rowspan="1" colspan="1"/><td rowspan="1" colspan="1"/><td rowspan="1" colspan="1"/><td rowspan="1" colspan="1"/><td rowspan="1" colspan="1"/><td rowspan="1" colspan="1">•</td><td rowspan="1" colspan="1"/><td rowspan="1" colspan="1"/><td rowspan="1" colspan="1"/><td rowspan="1" colspan="1"/><td rowspan="1" colspan="1"/><td rowspan="1" colspan="1"/><td rowspan="1" colspan="1">1</td></tr><tr><td rowspan="1" colspan="16">
                <bold><tp:taxon-name>
                    <tp:taxon-name-part taxon-name-part-type="family">Didemnidae</tp:taxon-name-part>
                  </tp:taxon-name></bold>
              </td></tr><tr><td rowspan="1" colspan="1">
                <italic><tp:taxon-name>
                    <tp:taxon-name-part taxon-name-part-type="genus" reg="Polysyncraton">Polysyncraton</tp:taxon-name-part>
                    <tp:taxon-name-part taxon-name-part-type="species" reg="amethysteum">amethysteum</tp:taxon-name-part>
                  </tp:taxon-name></italic>
              </td><td rowspan="1" colspan="1"/><td rowspan="1" colspan="1"/><td rowspan="1" colspan="1"/><td rowspan="1" colspan="1"/><td rowspan="1" colspan="1"/><td rowspan="1" colspan="1"/><td rowspan="1" colspan="1"/><td rowspan="1" colspan="1">•</td><td rowspan="1" colspan="1"/><td rowspan="1" colspan="1"/><td rowspan="1" colspan="1">•</td><td rowspan="1" colspan="1"/><td rowspan="1" colspan="1"/><td rowspan="1" colspan="1"/><td rowspan="1" colspan="1">2</td></tr><tr><td rowspan="1" colspan="1">
                <italic><tp:taxon-name>
                    <tp:taxon-name-part taxon-name-part-type="genus" reg="Lissoclinum">Lissoclinum</tp:taxon-name-part>
                    <tp:taxon-name-part taxon-name-part-type="species" reg="fragile">fragile</tp:taxon-name-part>
                  </tp:taxon-name></italic>
              </td><td rowspan="1" colspan="1"/><td rowspan="1" colspan="1"/><td rowspan="1" colspan="1"/><td rowspan="1" colspan="1"/><td rowspan="1" colspan="1"/><td rowspan="1" colspan="1"/><td rowspan="1" colspan="1"/><td rowspan="1" colspan="1"/><td rowspan="1" colspan="1"/><td rowspan="1" colspan="1"/><td rowspan="1" colspan="1"/><td rowspan="1" colspan="1">•</td><td rowspan="1" colspan="1"/><td rowspan="1" colspan="1"/><td rowspan="1" colspan="1">1</td></tr><tr><td rowspan="1" colspan="1">
                <italic><tp:taxon-name>
                    <tp:taxon-name-part taxon-name-part-type="genus" reg="Didemnum">Didemnum</tp:taxon-name-part>
                    <tp:taxon-name-part taxon-name-part-type="species" reg="duplicatum">duplicatum</tp:taxon-name-part>
                  </tp:taxon-name></italic>
              </td><td rowspan="1" colspan="1"/><td rowspan="1" colspan="1"/><td rowspan="1" colspan="1">•</td><td rowspan="1" colspan="1">•</td><td rowspan="1" colspan="1"/><td rowspan="1" colspan="1"/><td rowspan="1" colspan="1"/><td rowspan="1" colspan="1">•</td><td rowspan="1" colspan="1">•</td><td rowspan="1" colspan="1"/><td rowspan="1" colspan="1">•</td><td rowspan="1" colspan="1"/><td rowspan="1" colspan="1"/><td rowspan="1" colspan="1"/><td rowspan="1" colspan="1">5</td></tr><tr><td rowspan="1" colspan="1"><italic><tp:taxon-name><tp:taxon-name-part taxon-name-part-type="genus" reg="Didemnum">Didemnum</tp:taxon-name-part><tp:taxon-name-part taxon-name-part-type="species" reg="granulatum">granulatum</tp:taxon-name-part></tp:taxon-name></italic>*</td><td rowspan="1" colspan="1"/><td rowspan="1" colspan="1"/><td rowspan="1" colspan="1"/><td rowspan="1" colspan="1"/><td rowspan="1" colspan="1"/><td rowspan="1" colspan="1"/><td rowspan="1" colspan="1"/><td rowspan="1" colspan="1">•</td><td rowspan="1" colspan="1"/><td rowspan="1" colspan="1"/><td rowspan="1" colspan="1"/><td rowspan="1" colspan="1">•</td><td rowspan="1" colspan="1"/><td rowspan="1" colspan="1"/><td rowspan="1" colspan="1">2</td></tr><tr><td rowspan="1" colspan="16">
                <bold><tp:taxon-name>
                    <tp:taxon-name-part taxon-name-part-type="family">Polyclinidae</tp:taxon-name-part>
                  </tp:taxon-name></bold>
              </td></tr><tr><td rowspan="1" colspan="1">
                <italic><tp:taxon-name>
                    <tp:taxon-name-part taxon-name-part-type="genus" reg="Polyclinum">Polyclinum</tp:taxon-name-part>
                    <tp:taxon-name-part taxon-name-part-type="species" reg="constellatum">constellatum</tp:taxon-name-part>
                  </tp:taxon-name></italic>
              </td><td rowspan="1" colspan="1"/><td rowspan="1" colspan="1"/><td rowspan="1" colspan="1"/><td rowspan="1" colspan="1"/><td rowspan="1" colspan="1"/><td rowspan="1" colspan="1"/><td rowspan="1" colspan="1"/><td rowspan="1" colspan="1"/><td rowspan="1" colspan="1"/><td rowspan="1" colspan="1">•</td><td rowspan="1" colspan="1"/><td rowspan="1" colspan="1"/><td rowspan="1" colspan="1"/><td rowspan="1" colspan="1"/><td rowspan="1" colspan="1">1</td></tr><tr><td rowspan="1" colspan="16">
                <bold><tp:taxon-name>
                    <tp:taxon-name-part taxon-name-part-type="family">Euherdmaniidae</tp:taxon-name-part>
                  </tp:taxon-name></bold>
              </td></tr><tr><td rowspan="1" colspan="1"><italic><tp:taxon-name><tp:taxon-name-part taxon-name-part-type="genus" reg="Euherdmania">Euherdmania</tp:taxon-name-part><tp:taxon-name-part taxon-name-part-type="species" reg="fasciculata">fasciculata</tp:taxon-name-part></tp:taxon-name></italic>*</td><td rowspan="1" colspan="1"/><td rowspan="1" colspan="1"/><td rowspan="1" colspan="1"/><td rowspan="1" colspan="1"/><td rowspan="1" colspan="1"/><td rowspan="1" colspan="1"/><td rowspan="1" colspan="1"/><td rowspan="1" colspan="1"/><td rowspan="1" colspan="1"/><td rowspan="1" colspan="1"/><td rowspan="1" colspan="1">•</td><td rowspan="1" colspan="1">•</td><td rowspan="1" colspan="1"/><td rowspan="1" colspan="1"/><td rowspan="1" colspan="1">2</td></tr><tr><td rowspan="1" colspan="1"><tp:taxon-name><tp:taxon-name-part taxon-name-part-type="genus" reg="Euherdmania">Euherdmania</tp:taxon-name-part><tp:taxon-name-part taxon-name-part-type="uncertainty-rank">aff.</tp:taxon-name-part><tp:taxon-name-part taxon-name-part-type="species" reg="vitrea">vitrea</tp:taxon-name-part></tp:taxon-name>*</td><td rowspan="1" colspan="1"/><td rowspan="1" colspan="1"/><td rowspan="1" colspan="1"/><td rowspan="1" colspan="1"/><td rowspan="1" colspan="1"/><td rowspan="1" colspan="1"/><td rowspan="1" colspan="1"/><td rowspan="1" colspan="1">•</td><td rowspan="1" colspan="1">•</td><td rowspan="1" colspan="1"/><td rowspan="1" colspan="1"/><td rowspan="1" colspan="1"/><td rowspan="1" colspan="1"/><td rowspan="1" colspan="1"/><td rowspan="1" colspan="1">2</td></tr><tr><td rowspan="1" colspan="16">
                <bold>Order <tp:taxon-name><tp:taxon-name-part taxon-name-part-type="order">Stolidobranchia</tp:taxon-name-part></tp:taxon-name></bold>
              </td></tr><tr><td rowspan="1" colspan="16">
                <bold><tp:taxon-name>
                    <tp:taxon-name-part taxon-name-part-type="family">Styelidae</tp:taxon-name-part>
                  </tp:taxon-name></bold>
              </td></tr><tr><td rowspan="1" colspan="1"><italic><tp:taxon-name><tp:taxon-name-part taxon-name-part-type="genus" reg="Polycarpa">Polycarpa</tp:taxon-name-part><tp:taxon-name-part taxon-name-part-type="species" reg="cartilaginea">cartilaginea</tp:taxon-name-part></tp:taxon-name></italic>*</td><td rowspan="1" colspan="1"/><td rowspan="1" colspan="1"/><td rowspan="1" colspan="1">•</td><td rowspan="1" colspan="1"/><td rowspan="1" colspan="1"/><td rowspan="1" colspan="1"/><td rowspan="1" colspan="1">•</td><td rowspan="1" colspan="1"/><td rowspan="1" colspan="1"/><td rowspan="1" colspan="1"/><td rowspan="1" colspan="1"/><td rowspan="1" colspan="1"/><td rowspan="1" colspan="1"/><td rowspan="1" colspan="1"/><td rowspan="1" colspan="1">2</td></tr><tr><td rowspan="1" colspan="1">
                <italic><tp:taxon-name>
                    <tp:taxon-name-part taxon-name-part-type="genus" reg="Polycarpa">Polycarpa</tp:taxon-name-part>
                    <tp:taxon-name-part taxon-name-part-type="species" reg="spongiabilis">spongiabilis</tp:taxon-name-part>
                  </tp:taxon-name></italic>
              </td><td rowspan="1" colspan="1"/><td rowspan="1" colspan="1"/><td rowspan="1" colspan="1">•</td><td rowspan="1" colspan="1"/><td rowspan="1" colspan="1"/><td rowspan="1" colspan="1"/><td rowspan="1" colspan="1">•</td><td rowspan="1" colspan="1"/><td rowspan="1" colspan="1"/><td rowspan="1" colspan="1"/><td rowspan="1" colspan="1"/><td rowspan="1" colspan="1"/><td rowspan="1" colspan="1"/><td rowspan="1" colspan="1"/><td rowspan="1" colspan="1">2</td></tr><tr><td rowspan="1" colspan="1"><italic><tp:taxon-name><tp:taxon-name-part taxon-name-part-type="genus" reg="Botrylloides">Botrylloides</tp:taxon-name-part><tp:taxon-name-part taxon-name-part-type="species" reg="magnicoecus">magnicoecus</tp:taxon-name-part></tp:taxon-name></italic>*</td><td rowspan="1" colspan="1"/><td rowspan="1" colspan="1"/><td rowspan="1" colspan="1"/><td rowspan="1" colspan="1"/><td rowspan="1" colspan="1"/><td rowspan="1" colspan="1"/><td rowspan="1" colspan="1"/><td rowspan="1" colspan="1">•</td><td rowspan="1" colspan="1"/><td rowspan="1" colspan="1"/><td rowspan="1" colspan="1"/><td rowspan="1" colspan="1"/><td rowspan="1" colspan="1"/><td rowspan="1" colspan="1"/><td rowspan="1" colspan="1">1</td></tr><tr><td rowspan="1" colspan="1">
                <italic><tp:taxon-name>
                    <tp:taxon-name-part taxon-name-part-type="genus" reg="Botrylloides">Botrylloides</tp:taxon-name-part>
                    <tp:taxon-name-part taxon-name-part-type="species" reg="niger">niger</tp:taxon-name-part>
                  </tp:taxon-name></italic>
              </td><td rowspan="1" colspan="1">•</td><td rowspan="1" colspan="1">•</td><td rowspan="1" colspan="1">•</td><td rowspan="1" colspan="1"/><td rowspan="1" colspan="1"/><td rowspan="1" colspan="1">•</td><td rowspan="1" colspan="1"/><td rowspan="1" colspan="1"/><td rowspan="1" colspan="1"/><td rowspan="1" colspan="1">•</td><td rowspan="1" colspan="1"/><td rowspan="1" colspan="1"/><td rowspan="1" colspan="1"/><td rowspan="1" colspan="1"/><td rowspan="1" colspan="1">3</td></tr><tr><td rowspan="1" colspan="16">
                <bold><tp:taxon-name>
                    <tp:taxon-name-part taxon-name-part-type="family">Pyuridae</tp:taxon-name-part>
                  </tp:taxon-name></bold>
              </td></tr><tr><td rowspan="1" colspan="1"><italic><tp:taxon-name><tp:taxon-name-part taxon-name-part-type="genus" reg="Pyura">Pyura</tp:taxon-name-part></tp:taxon-name></italic> sp. 1</td><td rowspan="1" colspan="1"/><td rowspan="1" colspan="1"/><td rowspan="1" colspan="1"/><td rowspan="1" colspan="1"/><td rowspan="1" colspan="1"/><td rowspan="1" colspan="1"/><td rowspan="1" colspan="1"/><td rowspan="1" colspan="1"/><td rowspan="1" colspan="1">•</td><td rowspan="1" colspan="1"/><td rowspan="1" colspan="1">•</td><td rowspan="1" colspan="1"/><td rowspan="1" colspan="1"/><td rowspan="1" colspan="1"/><td rowspan="1" colspan="1">2</td></tr><tr><td rowspan="1" colspan="1">
                <italic><tp:taxon-name>
                    <tp:taxon-name-part taxon-name-part-type="genus" reg="Microcosmus">Microcosmus</tp:taxon-name-part>
                    <tp:taxon-name-part taxon-name-part-type="species" reg="exasperatus">exasperatus</tp:taxon-name-part>
                  </tp:taxon-name></italic>
              </td><td rowspan="1" colspan="1"/><td rowspan="1" colspan="1"/><td rowspan="1" colspan="1"/><td rowspan="1" colspan="1"/><td rowspan="1" colspan="1"/><td rowspan="1" colspan="1"/><td rowspan="1" colspan="1"/><td rowspan="1" colspan="1"/><td rowspan="1" colspan="1">•</td><td rowspan="1" colspan="1"/><td rowspan="1" colspan="1">•</td><td rowspan="1" colspan="1"/><td rowspan="1" colspan="1"/><td rowspan="1" colspan="1">•</td><td rowspan="1" colspan="1">2</td></tr><tr><td rowspan="1" colspan="16">
                <bold><tp:taxon-name>
                    <tp:taxon-name-part taxon-name-part-type="family">Molgulidae</tp:taxon-name-part>
                  </tp:taxon-name></bold>
              </td></tr><tr><td rowspan="1" colspan="1">
                <italic><tp:taxon-name>
                    <tp:taxon-name-part taxon-name-part-type="genus" reg="Molgula">Molgula</tp:taxon-name-part>
                    <tp:taxon-name-part taxon-name-part-type="species" reg="occidentalis">occidentalis</tp:taxon-name-part>
                  </tp:taxon-name></italic>
              </td><td rowspan="1" colspan="1"/><td rowspan="1" colspan="1"/><td rowspan="1" colspan="1"/><td rowspan="1" colspan="1"/><td rowspan="1" colspan="1"/><td rowspan="1" colspan="1"/><td rowspan="1" colspan="1"/><td rowspan="1" colspan="1"/><td rowspan="1" colspan="1"/><td rowspan="1" colspan="1"/><td rowspan="1" colspan="1"/><td rowspan="1" colspan="1"/><td rowspan="1" colspan="1"/><td rowspan="1" colspan="1">•</td><td rowspan="1" colspan="1">1</td></tr></tbody></table></table-wrap></tp:treatment-sec></tp:taxon-treatment>
