# Supplementary material for: Checklist of ascidians (Chordata, Tunicata) from the southern Gulf of Mexico
Source: Zookeys. 2019 Mar 19;832:1–33. doi: 10.3897/zookeys.832.31712 (PMC6435601; doi:10.3897/zookeys.832.31712)
Supplement: XML Treatment for Cystodytes dellechiajei [file zookeys.832.31712-treatment8.xml]

<!DOCTYPE tp:taxon-treatment
  PUBLIC "-//TaxonX//DTD Taxonomic Treatment Publishing DTD v0 20100105//EN" "tax-treatment-NSO.dtd">
<tp:taxon-treatment xmlns:tp="http://www.plazi.org/taxpub"><tp:treatment-meta><kwd-group><label>Taxon classification</label><kwd><named-content xmlns:xlink="http://www.w3.org/1999/xlink" content-type="kingdom">Animalia</named-content></kwd><kwd><named-content xmlns:xlink="http://www.w3.org/1999/xlink" content-type="order">Aplousobranchia</named-content></kwd><kwd><named-content xmlns:xlink="http://www.w3.org/1999/xlink" content-type="family">Polycitoridae</named-content></kwd></kwd-group><mixed-citation publication-type="journal"><person-group><name><surname>A. Palomino-Alvarez</surname><given-names>Lilian</given-names></name><name><surname>Moreira Rocha</surname><given-names>Rosana</given-names></name><name><surname>Simões</surname><given-names>Nuno</given-names></name></person-group><article-title>Checklist of ascidians (<tp:taxon-name><tp:taxon-name-part taxon-name-part-type="phylum">Chordata</tp:taxon-name-part></tp:taxon-name>, <tp:taxon-name><tp:taxon-name-part taxon-name-part-type="subphylum">Tunicata</tp:taxon-name-part></tp:taxon-name>) from the southern Gulf of Mexico</article-title><source>Zookeys</source><day>19</day><month>3</month><year>2019</year><volume>832</volume><fpage>1</fpage><lpage>33</lpage><pub-id pub-id-type="doi">10.3897/zookeys.832.31712</pub-id></mixed-citation></tp:treatment-meta><tp:nomenclature><tp:taxon-name>
                        <tp:taxon-name-part taxon-name-part-type="genus" reg="Cystodytes">Cystodytes</tp:taxon-name-part>
                        <tp:taxon-name-part taxon-name-part-type="species" reg="dellechiajei">dellechiajei</tp:taxon-name-part>
                      </tp:taxon-name><tp:taxon-authority>(Della Valle, 1877)</tp:taxon-authority></tp:nomenclature><tp:treatment-sec sec-type="material" id="SECID0E3OBI"><title>Material examined.</title><p><abbrev xmlns:xlink="http://www.w3.org/1999/xlink" content-type="institution" xlink:title="Colección de Ascidias del Golfo de México" id="ABBRID0ECPBI" xlink:type="simple">CAGoM</abbrev>-0135, <abbrev xmlns:xlink="http://www.w3.org/1999/xlink" content-type="institution" xlink:title="Colección de Ascidias del Golfo de México" id="ABBRID0EHPBI" xlink:type="simple">CAGoM</abbrev>-0449, <abbrev xmlns:xlink="http://www.w3.org/1999/xlink" xlink:title="Bajo 10 Reef" id="ABBRID0EMPBI" xlink:type="simple">B10</abbrev>, 11 m, 17-06-2015, <italic>leg.</italic> L. Palomino-Alvarez.</p></tp:treatment-sec><tp:treatment-sec sec-type="remarks" id="SECID0ESPBI"><title>Remarks.</title><p>This is the only known west Atlantic species of the genus which has been reported from nine countries, both in tropical and subtropical regions (<xref ref-type="bibr" rid="B132">Rocha et al. 2005</xref>, <xref ref-type="bibr" rid="B131">2012</xref>). The species is very rare in the southern Gulf of Mexico (Table <xref ref-type="table" rid="T1">1</xref>); it has been found in shallow waters of the northern Gulf of Mexico in Florida (<xref ref-type="bibr" rid="B162">Van Name 1945</xref>).</p></tp:treatment-sec><tp:treatment-sec sec-type="distribution" id="SECID0EIQBI"><title>Global distribution.</title><p>United States (<xref ref-type="bibr" rid="B162">Van Name 1945</xref>; <xref ref-type="bibr" rid="B123">Plough 1978</xref>); Bermudas (<xref ref-type="bibr" rid="B95">Monniot 1972</xref>; <xref ref-type="bibr" rid="B157">Van Name 1902</xref>, <xref ref-type="bibr" rid="B162">1945</xref>), Panamá (<xref ref-type="bibr" rid="B17">Collin et al. 2005</xref>), Les Saints, Martinique (<xref ref-type="bibr" rid="B33">Gravier 1955</xref>), Guyana (<xref ref-type="bibr" rid="B75">Millar 1977</xref>), Brazil (<xref ref-type="bibr" rid="B75">Millar 1977</xref>; <xref ref-type="bibr" rid="B132">Rocha et al. 2005</xref>), Azores (<xref ref-type="bibr" rid="B63">Michaelsen 1923</xref>; <xref ref-type="bibr" rid="B79">Monniot 1971</xref>; <xref ref-type="bibr" rid="B90">Monniot and Monniot 1994</xref>; Monniot 1975), Canary Islands (<xref ref-type="bibr" rid="B126">Ríos 1985</xref>), Senegal (<xref ref-type="bibr" rid="B60">Michaelsen 1915</xref>; <xref ref-type="bibr" rid="B77">Monniot 1969</xref>; <xref ref-type="bibr" rid="B119">Pérès 1949</xref>, <xref ref-type="bibr" rid="B120">1951</xref>; <xref ref-type="bibr" rid="B54">Lafargue and Wahl 1987</xref>), Iberic Mediterranean (<xref ref-type="bibr" rid="B58">López-Legentil and Turon 2005</xref>), France (<xref ref-type="bibr" rid="B34">Harant 1927</xref>; <xref ref-type="bibr" rid="B36">Harant and Vernières 1933</xref>; <xref ref-type="bibr" rid="B52">Lafargue 1970</xref>), Italy (<xref ref-type="bibr" rid="B21">Drasche 1883</xref>; <xref ref-type="bibr" rid="B9">Brunetti 1994</xref>), Philippines (<xref ref-type="bibr" rid="B158">Van Name 1918</xref>), and Australia (<xref ref-type="bibr" rid="B64">Michaelsen 1930</xref>; <xref ref-type="bibr" rid="B66">Millar 1953</xref>; <xref ref-type="bibr" rid="B49">Kott 1990</xref>).</p></tp:treatment-sec><tp:treatment-sec><!--Section generated to contain objects referenced in tp:taxon-treatment.--><table-wrap id="T1" position="float" orientation="portrait"><label>Table 1.</label><caption><p>Species checklist of ascidians in south Gulf of Mexico. Abbreviations: (<abbrev xmlns:xlink="http://www.w3.org/1999/xlink" xlink:title="Tuxpan Reef" id="ABBRID0E6OAC" xlink:type="simple">Tux</abbrev>) Reef Tuxpan, (<abbrev xmlns:xlink="http://www.w3.org/1999/xlink" xlink:title="Veracruz Reef" id="ABBRID0EDPAC" xlink:type="simple">VeR</abbrev>) Veracruz Reef, (<abbrev xmlns:xlink="http://www.w3.org/1999/xlink" xlink:title="Arcas Cay Reef" id="ABBRID0EHPAC" xlink:type="simple">Arc</abbrev>) Reef Arcas Cay, (<abbrev xmlns:xlink="http://www.w3.org/1999/xlink" xlink:title="Seybaplaya" id="ABBRID0ELPAC" xlink:type="simple">Sey</abbrev>) Seybaplaya, (<abbrev xmlns:xlink="http://www.w3.org/1999/xlink" xlink:title="Champotón" id="ABBRID0EPPAC" xlink:type="simple">Chp</abbrev>) Champotón, (<abbrev xmlns:xlink="http://www.w3.org/1999/xlink" xlink:title="Celestún" id="ABBRID0ETPAC" xlink:type="simple">Cel</abbrev>) Celestún, (<abbrev xmlns:xlink="http://www.w3.org/1999/xlink" xlink:title="Arenas Cays" id="ABBRID0EXPAC" xlink:type="simple">Arn</abbrev>) Arenas Cays, (<abbrev xmlns:xlink="http://www.w3.org/1999/xlink" xlink:title="Madagascar Reef" id="ABBRID0E2PAC" xlink:type="simple">Mad</abbrev>) Reef Madagascar, (<abbrev xmlns:xlink="http://www.w3.org/1999/xlink" xlink:title="Bajo 10 Reef" id="ABBRID0EAAAE" xlink:type="simple">B10</abbrev>) Reef Bajo 10, (<abbrev xmlns:xlink="http://www.w3.org/1999/xlink" xlink:title="Chelém Coastal Lagoon" id="ABBRID0EEAAE" xlink:type="simple">Chel</abbrev>) Coastal Lagoon Chelém, (<abbrev xmlns:xlink="http://www.w3.org/1999/xlink" xlink:title="Progreso Harbor" id="ABBRID0EIAAE" xlink:type="simple">Pro</abbrev>) Progreso Harbor, (<abbrev xmlns:xlink="http://www.w3.org/1999/xlink" xlink:title="Ría Lagartos" xlink:type="simple">Lar</abbrev>) Ría Lagartos (<abbrev xmlns:xlink="http://www.w3.org/1999/xlink" xlink:title="Sisal Harbor" id="ABBRID0EMAAE" xlink:type="simple">Sis</abbrev>) Sisal Harbor, and (<abbrev xmlns:xlink="http://www.w3.org/1999/xlink" xlink:title="Mahahual Harbor" id="ABBRID0EQAAE" xlink:type="simple">Mah</abbrev>) Mahahual Harbor. (*) New records for Gulf of Mexico.</p></caption><table id="TID0EM2DI" rules="all"><tbody><tr><th rowspan="1" colspan="1"/><th rowspan="1" colspan="1">
                <abbrev xmlns:xlink="http://www.w3.org/1999/xlink" xlink:title="Tuxpan Reef" id="ABBRID0EABAE" xlink:type="simple">Tux</abbrev>
              </th><th rowspan="1" colspan="1">Ver</th><th rowspan="1" colspan="1">
                <abbrev xmlns:xlink="http://www.w3.org/1999/xlink" xlink:title="Arcas Cay Reef" id="ABBRID0ELBAE" xlink:type="simple">Arc</abbrev>
              </th><th rowspan="1" colspan="1">
                <abbrev xmlns:xlink="http://www.w3.org/1999/xlink" xlink:title="Seybaplaya" xlink:type="simple">Sey</abbrev>
              </th><th rowspan="1" colspan="1">
                <abbrev xmlns:xlink="http://www.w3.org/1999/xlink" xlink:title="Champotón" id="ABBRID0EWBAE" xlink:type="simple">Chp</abbrev>
              </th><th rowspan="1" colspan="1">
                <abbrev xmlns:xlink="http://www.w3.org/1999/xlink" xlink:title="Celestún" id="ABBRID0E5BAE" xlink:type="simple">Cel</abbrev>
              </th><th rowspan="1" colspan="1">
                <abbrev xmlns:xlink="http://www.w3.org/1999/xlink" xlink:title="Arenas Cays" id="ABBRID0EGCAE" xlink:type="simple">Arn</abbrev>
              </th><th rowspan="1" colspan="1">
                <abbrev xmlns:xlink="http://www.w3.org/1999/xlink" xlink:title="Madagascar Reef" id="ABBRID0EOCAE" xlink:type="simple">Mad</abbrev>
              </th><th rowspan="1" colspan="1">
                <abbrev xmlns:xlink="http://www.w3.org/1999/xlink" xlink:title="Bajo 10 Reef" id="ABBRID0EWCAE" xlink:type="simple">B10</abbrev>
              </th><th rowspan="1" colspan="1">
                <abbrev xmlns:xlink="http://www.w3.org/1999/xlink" xlink:title="Chelém Coastal Lagoon" id="ABBRID0E5CAE" xlink:type="simple">Chel</abbrev>
              </th><th rowspan="1" colspan="1">
                <abbrev xmlns:xlink="http://www.w3.org/1999/xlink" xlink:title="Progreso Harbor" id="ABBRID0EGDAE" xlink:type="simple">Pro</abbrev>
              </th><th rowspan="1" colspan="1">
                <abbrev xmlns:xlink="http://www.w3.org/1999/xlink" xlink:title="Ría Lagartos" xlink:type="simple">Lar</abbrev>
              </th><th rowspan="1" colspan="1">
                <abbrev xmlns:xlink="http://www.w3.org/1999/xlink" xlink:title="Mahahual Harbor" id="ABBRID0ERDAE" xlink:type="simple">Mah</abbrev>
              </th><th rowspan="1" colspan="1">
                <abbrev xmlns:xlink="http://www.w3.org/1999/xlink" xlink:title="Sisal Harbor" id="ABBRID0EZDAE" xlink:type="simple">Sis</abbrev>
              </th><th rowspan="1" colspan="1"/></tr><tr><th rowspan="1" colspan="1"># spp</th><th rowspan="1" colspan="1">4</th><th rowspan="1" colspan="1">2</th><th rowspan="1" colspan="1">8</th><th rowspan="1" colspan="1">3</th><th rowspan="1" colspan="1">2</th><th rowspan="1" colspan="1">2</th><th rowspan="1" colspan="1">4</th><th rowspan="1" colspan="1">15</th><th rowspan="1" colspan="1">10</th><th rowspan="1" colspan="1">6</th><th rowspan="1" colspan="1">12</th><th rowspan="1" colspan="1">7</th><th rowspan="1" colspan="1">1</th><th rowspan="1" colspan="1">2</th><th rowspan="1" colspan="1"># Sites</th></tr><tr><td rowspan="1" colspan="16">
                <bold>Order <tp:taxon-name><tp:taxon-name-part taxon-name-part-type="suborder">Phlebobranchia</tp:taxon-name-part></tp:taxon-name></bold>
              </td></tr><tr><td rowspan="1" colspan="16">
                <bold><tp:taxon-name>
                    <tp:taxon-name-part taxon-name-part-type="family">Ascidiidae</tp:taxon-name-part>
                  </tp:taxon-name></bold>
              </td></tr><tr><td rowspan="1" colspan="1"><italic><tp:taxon-name><tp:taxon-name-part taxon-name-part-type="genus" reg="Ascidia">Ascidia</tp:taxon-name-part><tp:taxon-name-part taxon-name-part-type="species" reg="panamensis">panamensis</tp:taxon-name-part></tp:taxon-name></italic>*</td><td rowspan="1" colspan="1"/><td rowspan="1" colspan="1"/><td rowspan="1" colspan="1">•</td><td rowspan="1" colspan="1"/><td rowspan="1" colspan="1"/><td rowspan="1" colspan="1"/><td rowspan="1" colspan="1"/><td rowspan="1" colspan="1">•</td><td rowspan="1" colspan="1"/><td rowspan="1" colspan="1"/><td rowspan="1" colspan="1"/><td rowspan="1" colspan="1"/><td rowspan="1" colspan="1"/><td rowspan="1" colspan="1"/><td rowspan="1" colspan="1">2</td></tr><tr><td rowspan="1" colspan="1">
                <italic><tp:taxon-name>
                    <tp:taxon-name-part taxon-name-part-type="genus" reg="Phallusia">Phallusia</tp:taxon-name-part>
                    <tp:taxon-name-part taxon-name-part-type="species" reg="nigra">nigra</tp:taxon-name-part>
                  </tp:taxon-name></italic>
              </td><td rowspan="1" colspan="1">•</td><td rowspan="1" colspan="1">•</td><td rowspan="1" colspan="1"/><td rowspan="1" colspan="1"/><td rowspan="1" colspan="1">•</td><td rowspan="1" colspan="1"/><td rowspan="1" colspan="1"/><td rowspan="1" colspan="1"/><td rowspan="1" colspan="1"/><td rowspan="1" colspan="1">•</td><td rowspan="1" colspan="1">•</td><td rowspan="1" colspan="1"/><td rowspan="1" colspan="1"/><td rowspan="1" colspan="1"/><td rowspan="1" colspan="1">4</td></tr><tr><td rowspan="1" colspan="1">
                <bold><tp:taxon-name>
                    <tp:taxon-name-part taxon-name-part-type="family">Corellidae</tp:taxon-name-part>
                  </tp:taxon-name></bold>
              </td><td rowspan="1" colspan="1"/><td rowspan="1" colspan="1"/><td rowspan="1" colspan="1"/><td rowspan="1" colspan="1"/><td rowspan="1" colspan="1"/><td rowspan="1" colspan="1"/><td rowspan="1" colspan="1"/><td rowspan="1" colspan="1"/><td rowspan="1" colspan="1"/><td rowspan="1" colspan="1"/><td rowspan="1" colspan="1"/><td rowspan="1" colspan="1"/><td rowspan="1" colspan="1"/><td rowspan="1" colspan="1"/><td rowspan="1" colspan="1"/></tr><tr><td rowspan="1" colspan="1">
                <italic><tp:taxon-name>
                    <tp:taxon-name-part taxon-name-part-type="genus" reg="Corella">Corella</tp:taxon-name-part>
                    <tp:taxon-name-part taxon-name-part-type="species" reg="minuta">minuta</tp:taxon-name-part>
                  </tp:taxon-name></italic>
              </td><td rowspan="1" colspan="1"/><td rowspan="1" colspan="1"/><td rowspan="1" colspan="1">•</td><td rowspan="1" colspan="1"/><td rowspan="1" colspan="1"/><td rowspan="1" colspan="1"/><td rowspan="1" colspan="1"/><td rowspan="1" colspan="1"/><td rowspan="1" colspan="1"/><td rowspan="1" colspan="1"/><td rowspan="1" colspan="1"/><td rowspan="1" colspan="1"/><td rowspan="1" colspan="1"/><td rowspan="1" colspan="1"/><td rowspan="1" colspan="1">1</td></tr><tr><td rowspan="1" colspan="16">
                <bold><tp:taxon-name>
                    <tp:taxon-name-part taxon-name-part-type="family">Perophoridae</tp:taxon-name-part>
                  </tp:taxon-name></bold>
              </td></tr><tr><td rowspan="1" colspan="1"><italic><tp:taxon-name><tp:taxon-name-part taxon-name-part-type="genus" reg="Ecteinascidia">Ecteinascidia</tp:taxon-name-part><tp:taxon-name-part taxon-name-part-type="species" reg="styeloides">styeloides</tp:taxon-name-part></tp:taxon-name></italic>*</td><td rowspan="1" colspan="1"/><td rowspan="1" colspan="1"/><td rowspan="1" colspan="1">•</td><td rowspan="1" colspan="1"/><td rowspan="1" colspan="1"/><td rowspan="1" colspan="1"/><td rowspan="1" colspan="1"/><td rowspan="1" colspan="1"/><td rowspan="1" colspan="1">•</td><td rowspan="1" colspan="1">•</td><td rowspan="1" colspan="1"/><td rowspan="1" colspan="1">•</td><td rowspan="1" colspan="1"/><td rowspan="1" colspan="1"/><td rowspan="1" colspan="1">4</td></tr><tr><td rowspan="1" colspan="1">
                <italic><tp:taxon-name>
                    <tp:taxon-name-part taxon-name-part-type="genus" reg="Ecteinascidia">Ecteinascidia</tp:taxon-name-part>
                    <tp:taxon-name-part taxon-name-part-type="species" reg="turbinata">turbinata</tp:taxon-name-part>
                  </tp:taxon-name></italic>
              </td><td rowspan="1" colspan="1">•</td><td rowspan="1" colspan="1"/><td rowspan="1" colspan="1">•</td><td rowspan="1" colspan="1"/><td rowspan="1" colspan="1"/><td rowspan="1" colspan="1"/><td rowspan="1" colspan="1">•</td><td rowspan="1" colspan="1"/><td rowspan="1" colspan="1"/><td rowspan="1" colspan="1">•</td><td rowspan="1" colspan="1">•</td><td rowspan="1" colspan="1"/><td rowspan="1" colspan="1"/><td rowspan="1" colspan="1"/><td rowspan="1" colspan="1">4</td></tr><tr><td rowspan="1" colspan="16">
                <bold>Order <tp:taxon-name><tp:taxon-name-part taxon-name-part-type="suborder">Aplousobranchia</tp:taxon-name-part></tp:taxon-name></bold>
              </td></tr><tr><td rowspan="1" colspan="16">
                <bold><tp:taxon-name>
                    <tp:taxon-name-part taxon-name-part-type="family">Clavelinidae</tp:taxon-name-part>
                  </tp:taxon-name></bold>
              </td></tr><tr><td rowspan="1" colspan="1">
                <italic><tp:taxon-name>
                    <tp:taxon-name-part taxon-name-part-type="genus" reg="Clavelina">Clavelina</tp:taxon-name-part>
                    <tp:taxon-name-part taxon-name-part-type="species" reg="oblonga">oblonga</tp:taxon-name-part>
                  </tp:taxon-name></italic>
              </td><td rowspan="1" colspan="1"/><td rowspan="1" colspan="1"/><td rowspan="1" colspan="1"/><td rowspan="1" colspan="1">•</td><td rowspan="1" colspan="1"/><td rowspan="1" colspan="1"/><td rowspan="1" colspan="1"/><td rowspan="1" colspan="1">•</td><td rowspan="1" colspan="1"/><td rowspan="1" colspan="1"/><td rowspan="1" colspan="1"/><td rowspan="1" colspan="1"/><td rowspan="1" colspan="1"/><td rowspan="1" colspan="1"/><td rowspan="1" colspan="1">2</td></tr><tr><td rowspan="1" colspan="1"><italic><tp:taxon-name><tp:taxon-name-part taxon-name-part-type="genus" reg="Clavelina">Clavelina</tp:taxon-name-part></tp:taxon-name></italic> sp.</td><td rowspan="1" colspan="1"/><td rowspan="1" colspan="1"/><td rowspan="1" colspan="1"/><td rowspan="1" colspan="1"/><td rowspan="1" colspan="1"/><td rowspan="1" colspan="1"/><td rowspan="1" colspan="1">•</td><td rowspan="1" colspan="1"/><td rowspan="1" colspan="1"/><td rowspan="1" colspan="1"/><td rowspan="1" colspan="1"/><td rowspan="1" colspan="1"/><td rowspan="1" colspan="1"/><td rowspan="1" colspan="1"/><td rowspan="1" colspan="1">1</td></tr><tr><td rowspan="1" colspan="16">
                <bold><tp:taxon-name>
                    <tp:taxon-name-part taxon-name-part-type="family">Polycitoridae</tp:taxon-name-part>
                  </tp:taxon-name></bold>
              </td></tr><tr><td rowspan="1" colspan="1">
                <italic><tp:taxon-name>
                    <tp:taxon-name-part taxon-name-part-type="genus" reg="Cystodytes">Cystodytes</tp:taxon-name-part>
                    <tp:taxon-name-part taxon-name-part-type="species" reg="dellechiajei">dellechiajei</tp:taxon-name-part>
                  </tp:taxon-name></italic>
              </td><td rowspan="1" colspan="1"/><td rowspan="1" colspan="1"/><td rowspan="1" colspan="1"/><td rowspan="1" colspan="1"/><td rowspan="1" colspan="1"/><td rowspan="1" colspan="1"/><td rowspan="1" colspan="1"/><td rowspan="1" colspan="1"/><td rowspan="1" colspan="1">•</td><td rowspan="1" colspan="1"/><td rowspan="1" colspan="1"/><td rowspan="1" colspan="1"/><td rowspan="1" colspan="1"/><td rowspan="1" colspan="1"/><td rowspan="1" colspan="1">1</td></tr><tr><td rowspan="1" colspan="1"><italic><tp:taxon-name><tp:taxon-name-part taxon-name-part-type="genus" reg="Cystodytes">Cystodytes</tp:taxon-name-part><tp:taxon-name-part taxon-name-part-type="species" reg="roseolus">roseolus</tp:taxon-name-part></tp:taxon-name></italic>*</td><td rowspan="1" colspan="1"/><td rowspan="1" colspan="1"/><td rowspan="1" colspan="1"/><td rowspan="1" colspan="1"/><td rowspan="1" colspan="1"/><td rowspan="1" colspan="1"/><td rowspan="1" colspan="1"/><td rowspan="1" colspan="1">•</td><td rowspan="1" colspan="1">•</td><td rowspan="1" colspan="1"/><td rowspan="1" colspan="1">•</td><td rowspan="1" colspan="1"/><td rowspan="1" colspan="1"/><td rowspan="1" colspan="1"/><td rowspan="1" colspan="1">3</td></tr><tr><td rowspan="1" colspan="1"><tp:taxon-name><tp:taxon-name-part taxon-name-part-type="genus" reg="Eudistoma">Eudistoma</tp:taxon-name-part><tp:taxon-name-part taxon-name-part-type="uncertainty-rank">aff.</tp:taxon-name-part><tp:taxon-name-part taxon-name-part-type="species" reg="amanitum">amanitum</tp:taxon-name-part></tp:taxon-name>*</td><td rowspan="1" colspan="1"/><td rowspan="1" colspan="1"/><td rowspan="1" colspan="1"/><td rowspan="1" colspan="1"/><td rowspan="1" colspan="1"/><td rowspan="1" colspan="1"/><td rowspan="1" colspan="1"/><td rowspan="1" colspan="1">•</td><td rowspan="1" colspan="1">•</td><td rowspan="1" colspan="1"/><td rowspan="1" colspan="1"/><td rowspan="1" colspan="1">•</td><td rowspan="1" colspan="1"/><td rowspan="1" colspan="1"/><td rowspan="1" colspan="1">3</td></tr><tr><td rowspan="1" colspan="1">
                <italic><tp:taxon-name>
                    <tp:taxon-name-part taxon-name-part-type="genus" reg="Eudistoma">Eudistoma</tp:taxon-name-part>
                    <tp:taxon-name-part taxon-name-part-type="species" reg="clarum">clarum</tp:taxon-name-part>
                  </tp:taxon-name></italic>
              </td><td rowspan="1" colspan="1"/><td rowspan="1" colspan="1"/><td rowspan="1" colspan="1"/><td rowspan="1" colspan="1"/><td rowspan="1" colspan="1"/><td rowspan="1" colspan="1"/><td rowspan="1" colspan="1"/><td rowspan="1" colspan="1">•</td><td rowspan="1" colspan="1"/><td rowspan="1" colspan="1"/><td rowspan="1" colspan="1">•</td><td rowspan="1" colspan="1">•</td><td rowspan="1" colspan="1"/><td rowspan="1" colspan="1"/><td rowspan="1" colspan="1">3</td></tr><tr><td rowspan="1" colspan="1">
                <italic><tp:taxon-name>
                    <tp:taxon-name-part taxon-name-part-type="genus" reg="Eudistoma">Eudistoma</tp:taxon-name-part>
                    <tp:taxon-name-part taxon-name-part-type="species" reg="hepaticum">hepaticum</tp:taxon-name-part>
                  </tp:taxon-name></italic>
              </td><td rowspan="1" colspan="1"/><td rowspan="1" colspan="1"/><td rowspan="1" colspan="1"/><td rowspan="1" colspan="1">•</td><td rowspan="1" colspan="1"/><td rowspan="1" colspan="1">•</td><td rowspan="1" colspan="1"/><td rowspan="1" colspan="1">•</td><td rowspan="1" colspan="1">•</td><td rowspan="1" colspan="1"/><td rowspan="1" colspan="1">•</td><td rowspan="1" colspan="1"/><td rowspan="1" colspan="1"/><td rowspan="1" colspan="1"/><td rowspan="1" colspan="1">5</td></tr><tr><td rowspan="1" colspan="1">
                <italic><tp:taxon-name>
                    <tp:taxon-name-part taxon-name-part-type="genus" reg="Eudistoma">Eudistoma</tp:taxon-name-part>
                    <tp:taxon-name-part taxon-name-part-type="species" reg="obscuratum">obscuratum</tp:taxon-name-part>
                  </tp:taxon-name></italic>
              </td><td rowspan="1" colspan="1"/><td rowspan="1" colspan="1"/><td rowspan="1" colspan="1"/><td rowspan="1" colspan="1"/><td rowspan="1" colspan="1"/><td rowspan="1" colspan="1"/><td rowspan="1" colspan="1"/><td rowspan="1" colspan="1">•</td><td rowspan="1" colspan="1"/><td rowspan="1" colspan="1"/><td rowspan="1" colspan="1"/><td rowspan="1" colspan="1">•</td><td rowspan="1" colspan="1"/><td rowspan="1" colspan="1"/><td rowspan="1" colspan="1">2</td></tr><tr><td rowspan="1" colspan="1">
                <italic><tp:taxon-name>
                    <tp:taxon-name-part taxon-name-part-type="genus" reg="Eudistoma">Eudistoma</tp:taxon-name-part>
                    <tp:taxon-name-part taxon-name-part-type="species" reg="olivaceum">olivaceum</tp:taxon-name-part>
                  </tp:taxon-name></italic>
              </td><td rowspan="1" colspan="1"/><td rowspan="1" colspan="1"/><td rowspan="1" colspan="1"/><td rowspan="1" colspan="1"/><td rowspan="1" colspan="1">•</td><td rowspan="1" colspan="1"/><td rowspan="1" colspan="1"/><td rowspan="1" colspan="1">•</td><td rowspan="1" colspan="1"/><td rowspan="1" colspan="1">•</td><td rowspan="1" colspan="1">•</td><td rowspan="1" colspan="1"/><td rowspan="1" colspan="1">•</td><td rowspan="1" colspan="1"/><td rowspan="1" colspan="1">5</td></tr><tr><td rowspan="1" colspan="1"><italic><tp:taxon-name><tp:taxon-name-part taxon-name-part-type="genus" reg="Eudistoma">Eudistoma</tp:taxon-name-part><tp:taxon-name-part taxon-name-part-type="species" reg="recifense">recifense</tp:taxon-name-part></tp:taxon-name></italic>*</td><td rowspan="1" colspan="1"/><td rowspan="1" colspan="1"/><td rowspan="1" colspan="1"/><td rowspan="1" colspan="1"/><td rowspan="1" colspan="1"/><td rowspan="1" colspan="1"/><td rowspan="1" colspan="1"/><td rowspan="1" colspan="1">•</td><td rowspan="1" colspan="1">•</td><td rowspan="1" colspan="1"/><td rowspan="1" colspan="1">•</td><td rowspan="1" colspan="1"/><td rowspan="1" colspan="1"/><td rowspan="1" colspan="1"/><td rowspan="1" colspan="1">3</td></tr><tr><td rowspan="1" colspan="16">
                <bold><tp:taxon-name>
                    <tp:taxon-name-part taxon-name-part-type="family">Stomozoidae</tp:taxon-name-part>
                  </tp:taxon-name></bold>
              </td></tr><tr><td rowspan="1" colspan="1">
                <italic><tp:taxon-name>
                    <tp:taxon-name-part taxon-name-part-type="genus" reg="Stomozoa">Stomozoa</tp:taxon-name-part>
                    <tp:taxon-name-part taxon-name-part-type="species" reg="roseola">roseola</tp:taxon-name-part>
                  </tp:taxon-name></italic>
              </td><td rowspan="1" colspan="1">•</td><td rowspan="1" colspan="1"/><td rowspan="1" colspan="1"/><td rowspan="1" colspan="1"/><td rowspan="1" colspan="1"/><td rowspan="1" colspan="1"/><td rowspan="1" colspan="1"/><td rowspan="1" colspan="1"/><td rowspan="1" colspan="1"/><td rowspan="1" colspan="1"/><td rowspan="1" colspan="1"/><td rowspan="1" colspan="1"/><td rowspan="1" colspan="1"/><td rowspan="1" colspan="1"/><td rowspan="1" colspan="1"/></tr><tr><td rowspan="1" colspan="16">
                <bold><tp:taxon-name>
                    <tp:taxon-name-part taxon-name-part-type="family">Holozoidae</tp:taxon-name-part>
                  </tp:taxon-name></bold>
              </td></tr><tr><td rowspan="1" colspan="1">
                <italic><tp:taxon-name>
                    <tp:taxon-name-part taxon-name-part-type="genus" reg="Distaplia">Distaplia</tp:taxon-name-part>
                    <tp:taxon-name-part taxon-name-part-type="species" reg="bermudensis">bermudensis</tp:taxon-name-part>
                  </tp:taxon-name></italic>
              </td><td rowspan="1" colspan="1"/><td rowspan="1" colspan="1"/><td rowspan="1" colspan="1"/><td rowspan="1" colspan="1"/><td rowspan="1" colspan="1"/><td rowspan="1" colspan="1"/><td rowspan="1" colspan="1"/><td rowspan="1" colspan="1">•</td><td rowspan="1" colspan="1"/><td rowspan="1" colspan="1"/><td rowspan="1" colspan="1"/><td rowspan="1" colspan="1"/><td rowspan="1" colspan="1"/><td rowspan="1" colspan="1"/><td rowspan="1" colspan="1">1</td></tr><tr><td rowspan="1" colspan="16">
                <bold><tp:taxon-name>
                    <tp:taxon-name-part taxon-name-part-type="family">Didemnidae</tp:taxon-name-part>
                  </tp:taxon-name></bold>
              </td></tr><tr><td rowspan="1" colspan="1">
                <italic><tp:taxon-name>
                    <tp:taxon-name-part taxon-name-part-type="genus" reg="Polysyncraton">Polysyncraton</tp:taxon-name-part>
                    <tp:taxon-name-part taxon-name-part-type="species" reg="amethysteum">amethysteum</tp:taxon-name-part>
                  </tp:taxon-name></italic>
              </td><td rowspan="1" colspan="1"/><td rowspan="1" colspan="1"/><td rowspan="1" colspan="1"/><td rowspan="1" colspan="1"/><td rowspan="1" colspan="1"/><td rowspan="1" colspan="1"/><td rowspan="1" colspan="1"/><td rowspan="1" colspan="1">•</td><td rowspan="1" colspan="1"/><td rowspan="1" colspan="1"/><td rowspan="1" colspan="1">•</td><td rowspan="1" colspan="1"/><td rowspan="1" colspan="1"/><td rowspan="1" colspan="1"/><td rowspan="1" colspan="1">2</td></tr><tr><td rowspan="1" colspan="1">
                <italic><tp:taxon-name>
                    <tp:taxon-name-part taxon-name-part-type="genus" reg="Lissoclinum">Lissoclinum</tp:taxon-name-part>
                    <tp:taxon-name-part taxon-name-part-type="species" reg="fragile">fragile</tp:taxon-name-part>
                  </tp:taxon-name></italic>
              </td><td rowspan="1" colspan="1"/><td rowspan="1" colspan="1"/><td rowspan="1" colspan="1"/><td rowspan="1" colspan="1"/><td rowspan="1" colspan="1"/><td rowspan="1" colspan="1"/><td rowspan="1" colspan="1"/><td rowspan="1" colspan="1"/><td rowspan="1" colspan="1"/><td rowspan="1" colspan="1"/><td rowspan="1" colspan="1"/><td rowspan="1" colspan="1">•</td><td rowspan="1" colspan="1"/><td rowspan="1" colspan="1"/><td rowspan="1" colspan="1">1</td></tr><tr><td rowspan="1" colspan="1">
                <italic><tp:taxon-name>
                    <tp:taxon-name-part taxon-name-part-type="genus" reg="Didemnum">Didemnum</tp:taxon-name-part>
                    <tp:taxon-name-part taxon-name-part-type="species" reg="duplicatum">duplicatum</tp:taxon-name-part>
                  </tp:taxon-name></italic>
              </td><td rowspan="1" colspan="1"/><td rowspan="1" colspan="1"/><td rowspan="1" colspan="1">•</td><td rowspan="1" colspan="1">•</td><td rowspan="1" colspan="1"/><td rowspan="1" colspan="1"/><td rowspan="1" colspan="1"/><td rowspan="1" colspan="1">•</td><td rowspan="1" colspan="1">•</td><td rowspan="1" colspan="1"/><td rowspan="1" colspan="1">•</td><td rowspan="1" colspan="1"/><td rowspan="1" colspan="1"/><td rowspan="1" colspan="1"/><td rowspan="1" colspan="1">5</td></tr><tr><td rowspan="1" colspan="1"><italic><tp:taxon-name><tp:taxon-name-part taxon-name-part-type="genus" reg="Didemnum">Didemnum</tp:taxon-name-part><tp:taxon-name-part taxon-name-part-type="species" reg="granulatum">granulatum</tp:taxon-name-part></tp:taxon-name></italic>*</td><td rowspan="1" colspan="1"/><td rowspan="1" colspan="1"/><td rowspan="1" colspan="1"/><td rowspan="1" colspan="1"/><td rowspan="1" colspan="1"/><td rowspan="1" colspan="1"/><td rowspan="1" colspan="1"/><td rowspan="1" colspan="1">•</td><td rowspan="1" colspan="1"/><td rowspan="1" colspan="1"/><td rowspan="1" colspan="1"/><td rowspan="1" colspan="1">•</td><td rowspan="1" colspan="1"/><td rowspan="1" colspan="1"/><td rowspan="1" colspan="1">2</td></tr><tr><td rowspan="1" colspan="16">
                <bold><tp:taxon-name>
                    <tp:taxon-name-part taxon-name-part-type="family">Polyclinidae</tp:taxon-name-part>
                  </tp:taxon-name></bold>
              </td></tr><tr><td rowspan="1" colspan="1">
                <italic><tp:taxon-name>
                    <tp:taxon-name-part taxon-name-part-type="genus" reg="Polyclinum">Polyclinum</tp:taxon-name-part>
                    <tp:taxon-name-part taxon-name-part-type="species" reg="constellatum">constellatum</tp:taxon-name-part>
                  </tp:taxon-name></italic>
              </td><td rowspan="1" colspan="1"/><td rowspan="1" colspan="1"/><td rowspan="1" colspan="1"/><td rowspan="1" colspan="1"/><td rowspan="1" colspan="1"/><td rowspan="1" colspan="1"/><td rowspan="1" colspan="1"/><td rowspan="1" colspan="1"/><td rowspan="1" colspan="1"/><td rowspan="1" colspan="1">•</td><td rowspan="1" colspan="1"/><td rowspan="1" colspan="1"/><td rowspan="1" colspan="1"/><td rowspan="1" colspan="1"/><td rowspan="1" colspan="1">1</td></tr><tr><td rowspan="1" colspan="16">
                <bold><tp:taxon-name>
                    <tp:taxon-name-part taxon-name-part-type="family">Euherdmaniidae</tp:taxon-name-part>
                  </tp:taxon-name></bold>
              </td></tr><tr><td rowspan="1" colspan="1"><italic><tp:taxon-name><tp:taxon-name-part taxon-name-part-type="genus" reg="Euherdmania">Euherdmania</tp:taxon-name-part><tp:taxon-name-part taxon-name-part-type="species" reg="fasciculata">fasciculata</tp:taxon-name-part></tp:taxon-name></italic>*</td><td rowspan="1" colspan="1"/><td rowspan="1" colspan="1"/><td rowspan="1" colspan="1"/><td rowspan="1" colspan="1"/><td rowspan="1" colspan="1"/><td rowspan="1" colspan="1"/><td rowspan="1" colspan="1"/><td rowspan="1" colspan="1"/><td rowspan="1" colspan="1"/><td rowspan="1" colspan="1"/><td rowspan="1" colspan="1">•</td><td rowspan="1" colspan="1">•</td><td rowspan="1" colspan="1"/><td rowspan="1" colspan="1"/><td rowspan="1" colspan="1">2</td></tr><tr><td rowspan="1" colspan="1"><tp:taxon-name><tp:taxon-name-part taxon-name-part-type="genus" reg="Euherdmania">Euherdmania</tp:taxon-name-part><tp:taxon-name-part taxon-name-part-type="uncertainty-rank">aff.</tp:taxon-name-part><tp:taxon-name-part taxon-name-part-type="species" reg="vitrea">vitrea</tp:taxon-name-part></tp:taxon-name>*</td><td rowspan="1" colspan="1"/><td rowspan="1" colspan="1"/><td rowspan="1" colspan="1"/><td rowspan="1" colspan="1"/><td rowspan="1" colspan="1"/><td rowspan="1" colspan="1"/><td rowspan="1" colspan="1"/><td rowspan="1" colspan="1">•</td><td rowspan="1" colspan="1">•</td><td rowspan="1" colspan="1"/><td rowspan="1" colspan="1"/><td rowspan="1" colspan="1"/><td rowspan="1" colspan="1"/><td rowspan="1" colspan="1"/><td rowspan="1" colspan="1">2</td></tr><tr><td rowspan="1" colspan="16">
                <bold>Order <tp:taxon-name><tp:taxon-name-part taxon-name-part-type="order">Stolidobranchia</tp:taxon-name-part></tp:taxon-name></bold>
              </td></tr><tr><td rowspan="1" colspan="16">
                <bold><tp:taxon-name>
                    <tp:taxon-name-part taxon-name-part-type="family">Styelidae</tp:taxon-name-part>
                  </tp:taxon-name></bold>
              </td></tr><tr><td rowspan="1" colspan="1"><italic><tp:taxon-name><tp:taxon-name-part taxon-name-part-type="genus" reg="Polycarpa">Polycarpa</tp:taxon-name-part><tp:taxon-name-part taxon-name-part-type="species" reg="cartilaginea">cartilaginea</tp:taxon-name-part></tp:taxon-name></italic>*</td><td rowspan="1" colspan="1"/><td rowspan="1" colspan="1"/><td rowspan="1" colspan="1">•</td><td rowspan="1" colspan="1"/><td rowspan="1" colspan="1"/><td rowspan="1" colspan="1"/><td rowspan="1" colspan="1">•</td><td rowspan="1" colspan="1"/><td rowspan="1" colspan="1"/><td rowspan="1" colspan="1"/><td rowspan="1" colspan="1"/><td rowspan="1" colspan="1"/><td rowspan="1" colspan="1"/><td rowspan="1" colspan="1"/><td rowspan="1" colspan="1">2</td></tr><tr><td rowspan="1" colspan="1">
                <italic><tp:taxon-name>
                    <tp:taxon-name-part taxon-name-part-type="genus" reg="Polycarpa">Polycarpa</tp:taxon-name-part>
                    <tp:taxon-name-part taxon-name-part-type="species" reg="spongiabilis">spongiabilis</tp:taxon-name-part>
                  </tp:taxon-name></italic>
              </td><td rowspan="1" colspan="1"/><td rowspan="1" colspan="1"/><td rowspan="1" colspan="1">•</td><td rowspan="1" colspan="1"/><td rowspan="1" colspan="1"/><td rowspan="1" colspan="1"/><td rowspan="1" colspan="1">•</td><td rowspan="1" colspan="1"/><td rowspan="1" colspan="1"/><td rowspan="1" colspan="1"/><td rowspan="1" colspan="1"/><td rowspan="1" colspan="1"/><td rowspan="1" colspan="1"/><td rowspan="1" colspan="1"/><td rowspan="1" colspan="1">2</td></tr><tr><td rowspan="1" colspan="1"><italic><tp:taxon-name><tp:taxon-name-part taxon-name-part-type="genus" reg="Botrylloides">Botrylloides</tp:taxon-name-part><tp:taxon-name-part taxon-name-part-type="species" reg="magnicoecus">magnicoecus</tp:taxon-name-part></tp:taxon-name></italic>*</td><td rowspan="1" colspan="1"/><td rowspan="1" colspan="1"/><td rowspan="1" colspan="1"/><td rowspan="1" colspan="1"/><td rowspan="1" colspan="1"/><td rowspan="1" colspan="1"/><td rowspan="1" colspan="1"/><td rowspan="1" colspan="1">•</td><td rowspan="1" colspan="1"/><td rowspan="1" colspan="1"/><td rowspan="1" colspan="1"/><td rowspan="1" colspan="1"/><td rowspan="1" colspan="1"/><td rowspan="1" colspan="1"/><td rowspan="1" colspan="1">1</td></tr><tr><td rowspan="1" colspan="1">
                <italic><tp:taxon-name>
                    <tp:taxon-name-part taxon-name-part-type="genus" reg="Botrylloides">Botrylloides</tp:taxon-name-part>
                    <tp:taxon-name-part taxon-name-part-type="species" reg="niger">niger</tp:taxon-name-part>
                  </tp:taxon-name></italic>
              </td><td rowspan="1" colspan="1">•</td><td rowspan="1" colspan="1">•</td><td rowspan="1" colspan="1">•</td><td rowspan="1" colspan="1"/><td rowspan="1" colspan="1"/><td rowspan="1" colspan="1">•</td><td rowspan="1" colspan="1"/><td rowspan="1" colspan="1"/><td rowspan="1" colspan="1"/><td rowspan="1" colspan="1">•</td><td rowspan="1" colspan="1"/><td rowspan="1" colspan="1"/><td rowspan="1" colspan="1"/><td rowspan="1" colspan="1"/><td rowspan="1" colspan="1">3</td></tr><tr><td rowspan="1" colspan="16">
                <bold><tp:taxon-name>
                    <tp:taxon-name-part taxon-name-part-type="family">Pyuridae</tp:taxon-name-part>
                  </tp:taxon-name></bold>
              </td></tr><tr><td rowspan="1" colspan="1"><italic><tp:taxon-name><tp:taxon-name-part taxon-name-part-type="genus" reg="Pyura">Pyura</tp:taxon-name-part></tp:taxon-name></italic> sp. 1</td><td rowspan="1" colspan="1"/><td rowspan="1" colspan="1"/><td rowspan="1" colspan="1"/><td rowspan="1" colspan="1"/><td rowspan="1" colspan="1"/><td rowspan="1" colspan="1"/><td rowspan="1" colspan="1"/><td rowspan="1" colspan="1"/><td rowspan="1" colspan="1">•</td><td rowspan="1" colspan="1"/><td rowspan="1" colspan="1">•</td><td rowspan="1" colspan="1"/><td rowspan="1" colspan="1"/><td rowspan="1" colspan="1"/><td rowspan="1" colspan="1">2</td></tr><tr><td rowspan="1" colspan="1">
                <italic><tp:taxon-name>
                    <tp:taxon-name-part taxon-name-part-type="genus" reg="Microcosmus">Microcosmus</tp:taxon-name-part>
                    <tp:taxon-name-part taxon-name-part-type="species" reg="exasperatus">exasperatus</tp:taxon-name-part>
                  </tp:taxon-name></italic>
              </td><td rowspan="1" colspan="1"/><td rowspan="1" colspan="1"/><td rowspan="1" colspan="1"/><td rowspan="1" colspan="1"/><td rowspan="1" colspan="1"/><td rowspan="1" colspan="1"/><td rowspan="1" colspan="1"/><td rowspan="1" colspan="1"/><td rowspan="1" colspan="1">•</td><td rowspan="1" colspan="1"/><td rowspan="1" colspan="1">•</td><td rowspan="1" colspan="1"/><td rowspan="1" colspan="1"/><td rowspan="1" colspan="1">•</td><td rowspan="1" colspan="1">2</td></tr><tr><td rowspan="1" colspan="16">
                <bold><tp:taxon-name>
                    <tp:taxon-name-part taxon-name-part-type="family">Molgulidae</tp:taxon-name-part>
                  </tp:taxon-name></bold>
              </td></tr><tr><td rowspan="1" colspan="1">
                <italic><tp:taxon-name>
                    <tp:taxon-name-part taxon-name-part-type="genus" reg="Molgula">Molgula</tp:taxon-name-part>
                    <tp:taxon-name-part taxon-name-part-type="species" reg="occidentalis">occidentalis</tp:taxon-name-part>
                  </tp:taxon-name></italic>
              </td><td rowspan="1" colspan="1"/><td rowspan="1" colspan="1"/><td rowspan="1" colspan="1"/><td rowspan="1" colspan="1"/><td rowspan="1" colspan="1"/><td rowspan="1" colspan="1"/><td rowspan="1" colspan="1"/><td rowspan="1" colspan="1"/><td rowspan="1" colspan="1"/><td rowspan="1" colspan="1"/><td rowspan="1" colspan="1"/><td rowspan="1" colspan="1"/><td rowspan="1" colspan="1"/><td rowspan="1" colspan="1">•</td><td rowspan="1" colspan="1">1</td></tr></tbody></table></table-wrap></tp:treatment-sec><ref-list><ref id="B132"><mixed-citation xmlns:xlink="http://www.w3.org/1999/xlink" xlink:type="simple"><person-group><name name-style="western"><surname>Rocha</surname><given-names>RM</given-names></name><name name-style="western"><surname>Farias</surname><given-names>SB</given-names></name><name name-style="western"><surname>Moreno</surname><given-names>TR</given-names></name></person-group> (<year>2005</year>) <article-title>Ascidians from Bocas del Toro, Panamá. I Biodiversity.</article-title><source>Caribbean Journal of Science</source><volume>41</volume>: <fpage>600</fpage>–<lpage>612</lpage>.</mixed-citation></ref><ref id="B131"><mixed-citation xmlns:xlink="http://www.w3.org/1999/xlink" xlink:type="simple"><person-group><name name-style="western"><surname>Rocha</surname><given-names>RM</given-names></name><name name-style="western"><surname>Bonnet</surname><given-names>NYK</given-names></name><name name-style="western"><surname>Baptista</surname><given-names>MS</given-names></name><name name-style="western"><surname>Beltramin</surname><given-names>FS</given-names></name></person-group> (<year>2012</year>) <article-title>Introduced and native Phlebobranch and Stolidobranch solitary ascidians (<tp:taxon-name><tp:taxon-name-part taxon-name-part-type="subphylum">Tunicata</tp:taxon-name-part></tp:taxon-name>: <tp:taxon-name><tp:taxon-name-part taxon-name-part-type="class">Ascidiacea</tp:taxon-name-part></tp:taxon-name>) around Salvador, Bahia, Brazil.</article-title><source>Zoologia</source><volume>29</volume>(<issue>1</issue>): <fpage>39</fpage>–<lpage>53</lpage>. <ext-link xlink:type="simple" ext-link-type="doi" xlink:href="10.1590/S1984-46702012000100005">https://doi.org/10.1590/S1984-46702012000100005</ext-link></mixed-citation></ref><ref id="B162"><mixed-citation xmlns:xlink="http://www.w3.org/1999/xlink" xlink:type="simple"><person-group><name name-style="western"><surname>Van Name</surname><given-names>WG</given-names></name></person-group> (<year>1945</year>) <article-title>The North and South American ascidians.</article-title><source>Bulletin of the American Museum of Natural History</source><volume>84</volume>: <fpage>1</fpage>–<lpage>476</lpage>.</mixed-citation></ref><ref id="B123"><mixed-citation xmlns:xlink="http://www.w3.org/1999/xlink" xlink:type="simple"><person-group><name name-style="western"><surname>Plough</surname><given-names>HH</given-names></name></person-group> (<year>1978</year>) <source>Sea Squirts of the Atlantic Continental Shelf from Maine to Texas. Johns Hopkins Univ.</source><publisher-name>Press</publisher-name>, <publisher-loc>Baltimore</publisher-loc>, <size units="page">118 pp</size>.</mixed-citation></ref><ref id="B95"><mixed-citation xmlns:xlink="http://www.w3.org/1999/xlink" xlink:type="simple"><person-group><name name-style="western"><surname>Monniot</surname><given-names>F</given-names></name></person-group> (<year>1972</year>) Ascidies aplousobranches des Bermudes. <tp:taxon-name><tp:taxon-name-part taxon-name-part-type="family">Polyclinidae</tp:taxon-name-part></tp:taxon-name> et <tp:taxon-name><tp:taxon-name-part taxon-name-part-type="family">Polycitoridae</tp:taxon-name-part></tp:taxon-name> Bulletin du Muséum National d’Histoire Naturelle ser 3, 82(1): 949–962.</mixed-citation></ref><ref id="B157"><mixed-citation xmlns:xlink="http://www.w3.org/1999/xlink" xlink:type="simple"><person-group><name name-style="western"><surname>Van Name</surname><given-names>WG</given-names></name></person-group> (<year>1902</year>) <article-title>The ascidians of the Bermuda Islands.</article-title><source>Transactions of the Connecticut Academy of Arts and Sciences</source><volume>11</volume>: <fpage>325</fpage>–<lpage>412</lpage>.</mixed-citation></ref><ref id="B17"><mixed-citation xmlns:xlink="http://www.w3.org/1999/xlink" xlink:type="simple"><person-group><name name-style="western"><surname>Collin</surname><given-names>R</given-names></name><name name-style="western"><surname>Díaz</surname><given-names>MC</given-names></name><name name-style="western"><surname>Norenbur</surname><given-names>J</given-names></name><name name-style="western"><surname>Rocha</surname><given-names>RM</given-names></name><name name-style="western"><surname>Sanchez</surname><given-names>J</given-names></name><name name-style="western"><surname>Schulze</surname><given-names>A</given-names></name><name name-style="western"><surname>Schwartz</surname><given-names>M</given-names></name></person-group> (<year>2005</year>) <article-title>Photographic identification guide to some common marine invertebrates of Bocas del Toro.</article-title><source>Caribbean Journal of Science</source><volume>41</volume>(<issue>3</issue>): <fpage>638</fpage>–<lpage>707</lpage>.</mixed-citation></ref><ref id="B33"><mixed-citation xmlns:xlink="http://www.w3.org/1999/xlink" xlink:type="simple"><person-group><name name-style="western"><surname>Gravier</surname><given-names>R</given-names></name></person-group> (<year>1955</year>) <article-title>Ascidies recoltées par le ‘President Theodore Tissier’ (Campagne de printemps 1951).</article-title><source>Révue des Travaux de l’Institut des Peches Maritimes</source><volume>19</volume>(<issue>4</issue>): <fpage>611</fpage>–<lpage>631</lpage>.</mixed-citation></ref><ref id="B75"><mixed-citation xmlns:xlink="http://www.w3.org/1999/xlink" xlink:type="simple"><person-group><name name-style="western"><surname>Millar</surname><given-names>RH</given-names></name></person-group> (<year>1977</year>) <article-title>Ascidians (<tp:taxon-name><tp:taxon-name-part taxon-name-part-type="subphylum">Tunicata</tp:taxon-name-part></tp:taxon-name>: <tp:taxon-name><tp:taxon-name-part taxon-name-part-type="class">Ascidiacea</tp:taxon-name-part></tp:taxon-name>) from the northern and north-eastern Brazilian shelf.</article-title><source>The Annals and magazine of natural history</source><volume>11</volume>(<issue>2</issue>): <fpage>169</fpage>–<lpage>223</lpage>. <ext-link xlink:type="simple" ext-link-type="doi" xlink:href="10.1080/00222937700770131">https://doi.org/10.1080/00222937700770131</ext-link></mixed-citation></ref><ref id="B63"><mixed-citation xmlns:xlink="http://www.w3.org/1999/xlink" xlink:type="simple"><person-group><name name-style="western"><surname>Michaelsen</surname><given-names>W</given-names></name></person-group> (<year>1923</year>) <article-title>Südafricanische Ascidien.</article-title><source>Meddelanden fran Göteborgs Musei Zoologiska avdelning</source><volume>24</volume>: <fpage>1</fpage>–<lpage>23</lpage>.</mixed-citation></ref><ref id="B79"><mixed-citation xmlns:xlink="http://www.w3.org/1999/xlink" xlink:type="simple"><person-group><name name-style="western"><surname>Monniot</surname><given-names>C</given-names></name></person-group> (<year>1971</year>) Quelques ascidies infralittorales de Sao Miguel (Açores). Bulletin du Muséum National d’Histoire Naturelle ser 2, 42(6): 1200–1207.</mixed-citation></ref><ref id="B90"><mixed-citation xmlns:xlink="http://www.w3.org/1999/xlink" xlink:type="simple"><person-group><name name-style="western"><surname>Monniot</surname><given-names>C</given-names></name><name name-style="western"><surname>Monniot</surname><given-names>F</given-names></name></person-group> (<year>1994</year>) <article-title>Additions to the inventory of eastern tropical Atlantic ascidians: arrival of cosmopolitan species.</article-title><source>Bulletin of Marine Science</source><volume>54</volume>(<issue>1</issue>): <fpage>71</fpage>–<lpage>93</lpage>.</mixed-citation></ref><ref id="B126"><mixed-citation xmlns:xlink="http://www.w3.org/1999/xlink" xlink:type="simple"><person-group><name name-style="western"><surname>Ríos</surname><given-names>M</given-names></name></person-group> (<year>1985</year>) <article-title>Ascidias (<tp:taxon-name><tp:taxon-name-part taxon-name-part-type="class">Ascidiacea</tp:taxon-name-part></tp:taxon-name>, <tp:taxon-name><tp:taxon-name-part taxon-name-part-type="subphylum">Tunicata</tp:taxon-name-part></tp:taxon-name>) de la isla de Fuerteventura.</article-title><source>Vieraea</source><volume>15</volume>(<issue>1–2</issue>): <fpage>123</fpage>–<lpage>138</lpage>.</mixed-citation></ref><ref id="B60"><mixed-citation xmlns:xlink="http://www.w3.org/1999/xlink" xlink:type="simple"><person-group><name name-style="western"><surname>Michaelsen</surname><given-names>W</given-names></name></person-group> (<year>1915</year>) <article-title><tp:taxon-name><tp:taxon-name-part taxon-name-part-type="subphylum">Tunicata</tp:taxon-name-part></tp:taxon-name>. In: Beitrage zur Kenntnis der Meeresfauna westafrikas.</article-title><source>Beitrge zur Kenntnis der Meeresfauna Westafrikas</source><volume>1</volume>(<issue>3</issue>): <fpage>322</fpage>–<lpage>518</lpage>.</mixed-citation></ref><ref id="B77"><mixed-citation xmlns:xlink="http://www.w3.org/1999/xlink" xlink:type="simple"><person-group><name name-style="western"><surname>Monniot</surname><given-names>C</given-names></name></person-group> (<year>1969</year>) <article-title>Sur une collection d’ascidies de Dakar (Phlébobranches et Stolidobranches).</article-title><source>Bulletin du Muséum National d’Histoire Naturelle</source><volume>41</volume>(<issue>3</issue>): <fpage>622</fpage>–<lpage>654</lpage>.</mixed-citation></ref><ref id="B119"><mixed-citation xmlns:xlink="http://www.w3.org/1999/xlink" xlink:type="simple"><person-group><name name-style="western"><surname>Pérès</surname><given-names>JM</given-names></name></person-group> (<year>1949</year>) <article-title>Contribution a l’étude des Ascidies de la côte occidentale d’Afrique.</article-title><source>Bulletin de l’Institut fondamental d’Afrique noire</source><volume>11</volume>(<issue>1–2</issue>): <fpage>159</fpage>–<lpage>207</lpage>.</mixed-citation></ref><ref id="B120"><mixed-citation xmlns:xlink="http://www.w3.org/1999/xlink" xlink:type="simple"><person-group><name name-style="western"><surname>Pérès</surname><given-names>JM</given-names></name></person-group> (<year>1951</year>) Nouvelle contribution a l’étude des ascidies de la côte occidentale d’Afrique Bull Institut fondamental d’Afrique noire 13: 1051–1071.</mixed-citation></ref><ref id="B54"><mixed-citation xmlns:xlink="http://www.w3.org/1999/xlink" xlink:type="simple"><person-group><name name-style="western"><surname>Lafargue</surname><given-names>F</given-names></name><name name-style="western"><surname>Wahl</surname><given-names>M</given-names></name></person-group> (<year>1987</year>) <article-title>Contribution to the knowledge of littoral ascidians (<tp:taxon-name><tp:taxon-name-part taxon-name-part-type="class">Ascidiacea</tp:taxon-name-part></tp:taxon-name>, <tp:taxon-name><tp:taxon-name-part taxon-name-part-type="subphylum">Tunicata</tp:taxon-name-part></tp:taxon-name>) of the Senegalese coast.</article-title><source>Bulletin de l’Institut Fondamental d’Afrique Noireser A</source><volume>46</volume>(<issue>3–4</issue>): <fpage>385</fpage>–<lpage>402</lpage>.</mixed-citation></ref><ref id="B58"><mixed-citation xmlns:xlink="http://www.w3.org/1999/xlink" xlink:type="simple"><person-group><name name-style="western"><surname>López-Legentil</surname><given-names>S</given-names></name><name name-style="western"><surname>Turon</surname><given-names>X</given-names></name></person-group> (<year>2005</year>) <article-title>How do morphoytpes and chemotypes relate to genotypes? The colonial ascidian <italic><tp:taxon-name><tp:taxon-name-part taxon-name-part-type="genus">Cystodytes</tp:taxon-name-part></tp:taxon-name></italic> (<tp:taxon-name><tp:taxon-name-part taxon-name-part-type="class">Ascidiacea</tp:taxon-name-part></tp:taxon-name>: <tp:taxon-name><tp:taxon-name-part taxon-name-part-type="family">Polycitoridae</tp:taxon-name-part></tp:taxon-name>).</article-title><source>Zoologica Scripta</source><volume>34</volume>(<issue>1</issue>): <fpage>3</fpage>–<lpage>14</lpage>. <ext-link xlink:type="simple" ext-link-type="doi" xlink:href="10.1111/j.1463-6409.2005.00167.x">https://doi.org/10.1111/j.1463-6409.2005.00167.x</ext-link></mixed-citation></ref><ref id="B34"><mixed-citation xmlns:xlink="http://www.w3.org/1999/xlink" xlink:type="simple"><person-group><name name-style="western"><surname>Harant</surname><given-names>H</given-names></name></person-group> (<year>1927</year>) <article-title>Introduction synoptique a une faune de France des tuniciers. 1. Ascidies Stolidobranchiates.</article-title><source>Bulletin de l’Institut océanographique de Monaco</source><volume>508</volume>: <fpage>1</fpage>–<lpage>10</lpage>.</mixed-citation></ref><ref id="B36"><mixed-citation xmlns:xlink="http://www.w3.org/1999/xlink" xlink:type="simple"><person-group><name name-style="western"><surname>Harant</surname><given-names>H</given-names></name><name name-style="western"><surname>Vernières</surname><given-names>P</given-names></name></person-group> (<year>1933</year>) <article-title>Tuniciers. Fasc. 1, Ascidies.</article-title><source>Faune de France</source><volume>27</volume>: <fpage>1</fpage>–<lpage>101</lpage>.</mixed-citation></ref><ref id="B52"><mixed-citation xmlns:xlink="http://www.w3.org/1999/xlink" xlink:type="simple"><person-group><name name-style="western"><surname>Lafargue</surname><given-names>F</given-names></name></person-group> (<year>1970</year>) <article-title>Ascidies de Port-Cros (Parc national).</article-title><source>Annales de la Société des Sciences Naturelles de Toulon</source><volume>22</volume>: <fpage>128</fpage>–<lpage>132</lpage>.</mixed-citation></ref><ref id="B21"><mixed-citation xmlns:xlink="http://www.w3.org/1999/xlink" xlink:type="simple"><person-group><name name-style="western"><surname>Drasche</surname><given-names>R</given-names></name></person-group> (<year>1883</year>) Die Synascidien der Bucht von Rovigno (Istrien). In: Ein Beitrag zur Fauna der Adria. Carl Gerolds Sohn, Wien, 41.</mixed-citation></ref><ref id="B9"><mixed-citation xmlns:xlink="http://www.w3.org/1999/xlink" xlink:type="simple"><person-group><name name-style="western"><surname>Brunetti</surname><given-names>R</given-names></name></person-group> (<year>1994</year>) <article-title>Ascidians of the northern Adriatic Sea. <tp:taxon-name><tp:taxon-name-part taxon-name-part-type="suborder">Aplousobranchia</tp:taxon-name-part></tp:taxon-name> 1.</article-title><source>Bollettino di Zoologia Italiana</source><volume>61</volume>: <fpage>89</fpage>–<lpage>96</lpage>. <ext-link xlink:type="simple" ext-link-type="doi" xlink:href="10.1080/11250009409355864">https://doi.org/10.1080/11250009409355864</ext-link></mixed-citation></ref><ref id="B158"><mixed-citation xmlns:xlink="http://www.w3.org/1999/xlink" xlink:type="simple"><person-group><name name-style="western"><surname>Van Name</surname><given-names>WG</given-names></name></person-group> (<year>1918</year>) <article-title>Ascidians from the Philippines and adjacent waters.</article-title><source>Bulletin of the American Museum of Natural History</source><volume>100</volume>(<issue>1</issue>): <fpage>49</fpage>–<lpage>174</lpage>.</mixed-citation></ref><ref id="B64"><mixed-citation xmlns:xlink="http://www.w3.org/1999/xlink" xlink:type="simple"><person-group><name name-style="western"><surname>Michaelsen</surname><given-names>W</given-names></name></person-group> (<year>1930</year>) <article-title>Ascidiae Krikobranchiae.</article-title><source>Fauna Sudvest-Australiensis</source><volume>5</volume>: <fpage>461</fpage>–<lpage>558</lpage>.</mixed-citation></ref><ref id="B66"><mixed-citation xmlns:xlink="http://www.w3.org/1999/xlink" xlink:type="simple"><person-group><name name-style="western"><surname>Millar</surname><given-names>RH</given-names></name></person-group> (<year>1953</year>) <article-title>On the collection of ascidians from the Gold Coast.</article-title><source>Proceedings of the Zoological Society of London</source><volume>123</volume>(<issue>2</issue>): <fpage>277</fpage>–<lpage>325</lpage>. <ext-link xlink:type="simple" ext-link-type="doi" xlink:href="10.1111/j.1096-3642.1953.tb00176.x">https://doi.org/10.1111/j.1096-3642.1953.tb00176.x</ext-link></mixed-citation></ref><ref id="B49"><mixed-citation xmlns:xlink="http://www.w3.org/1999/xlink" xlink:type="simple"><person-group><name name-style="western"><surname>Kott</surname><given-names>P</given-names></name></person-group> (<year>1990</year>) <article-title>The Australian <tp:taxon-name><tp:taxon-name-part taxon-name-part-type="class">Ascidiacea</tp:taxon-name-part></tp:taxon-name>, part 2, <tp:taxon-name><tp:taxon-name-part taxon-name-part-type="suborder">Aplousobranchia</tp:taxon-name-part></tp:taxon-name> (1).</article-title><source>Memoirs of the Queensland Museum</source><volume>29</volume>(<issue>1</issue>): <fpage>1</fpage>–<lpage>226</lpage>.</mixed-citation></ref></ref-list></tp:taxon-treatment>
