# Supplementary material for: Checklist of ascidians (Chordata, Tunicata) from the southern Gulf of Mexico
Source: Zookeys. 2019 Mar 19;832:1–33. doi: 10.3897/zookeys.832.31712 (PMC6435601; doi:10.3897/zookeys.832.31712)
Supplement: XML Treatment for Eudistoma aff. amanitum [file zookeys.832.31712-treatment10.xml]

<!DOCTYPE tp:taxon-treatment
  PUBLIC "-//TaxonX//DTD Taxonomic Treatment Publishing DTD v0 20100105//EN" "tax-treatment-NSO.dtd">
<tp:taxon-treatment xmlns:tp="http://www.plazi.org/taxpub"><tp:treatment-meta><kwd-group><label>Taxon classification</label><kwd><named-content xmlns:xlink="http://www.w3.org/1999/xlink" content-type="kingdom">Animalia</named-content></kwd><kwd><named-content xmlns:xlink="http://www.w3.org/1999/xlink" content-type="order">Aplousobranchia</named-content></kwd><kwd><named-content xmlns:xlink="http://www.w3.org/1999/xlink" content-type="family">Polycitoridae</named-content></kwd></kwd-group><mixed-citation publication-type="journal"><person-group><name><surname>A. Palomino-Alvarez</surname><given-names>Lilian</given-names></name><name><surname>Moreira Rocha</surname><given-names>Rosana</given-names></name><name><surname>Simões</surname><given-names>Nuno</given-names></name></person-group><article-title>Checklist of ascidians (<tp:taxon-name><tp:taxon-name-part taxon-name-part-type="phylum">Chordata</tp:taxon-name-part></tp:taxon-name>, <tp:taxon-name><tp:taxon-name-part taxon-name-part-type="subphylum">Tunicata</tp:taxon-name-part></tp:taxon-name>) from the southern Gulf of Mexico</article-title><source>Zookeys</source><day>19</day><month>3</month><year>2019</year><volume>832</volume><fpage>1</fpage><lpage>33</lpage><pub-id pub-id-type="doi">10.3897/zookeys.832.31712</pub-id></mixed-citation></tp:treatment-meta><tp:nomenclature><tp:taxon-name>
                        <tp:taxon-name-part taxon-name-part-type="genus" reg="Eudistoma">Eudistoma</tp:taxon-name-part>
                        <tp:taxon-name-part taxon-name-part-type="uncertainty-rank">aff.</tp:taxon-name-part>
                        <tp:taxon-name-part taxon-name-part-type="species" reg="amanitum">amanitum</tp:taxon-name-part>
                      </tp:taxon-name><tp:taxon-authority>Paiva &amp; Rocha, 2018</tp:taxon-authority><xref ref-type="fig" rid="F2">Fig. 2E, F</xref></tp:nomenclature><tp:treatment-sec sec-type="material" id="SECID0EH1BI"><title>Material examined.</title><p><abbrev xmlns:xlink="http://www.w3.org/1999/xlink" content-type="institution" xlink:title="Colección de Ascidias del Golfo de México" id="ABBRID0EN1BI" xlink:type="simple">CAGoM</abbrev>-0074, <abbrev xmlns:xlink="http://www.w3.org/1999/xlink" xlink:title="Madagascar Reef" id="ABBRID0ES1BI" xlink:type="simple">Mad</abbrev> 2, 9 m, 27-05-2015, leg. L. Palomino-Alvarez; <abbrev xmlns:xlink="http://www.w3.org/1999/xlink" content-type="institution" xlink:title="Colección de Ascidias del Golfo de México" id="ABBRID0EW1BI" xlink:type="simple">CAGoM</abbrev>-0070, <abbrev xmlns:xlink="http://www.w3.org/1999/xlink" xlink:title="Madagascar Reef" id="ABBRID0E21BI" xlink:type="simple">Mad</abbrev> 2, 10 m, 27-05-2015, leg. L. Palomino-Alvarez; <abbrev xmlns:xlink="http://www.w3.org/1999/xlink" content-type="institution" xlink:title="Colección de Ascidias del Golfo de México" id="ABBRID0E61BI" xlink:type="simple">CAGoM</abbrev>-0100, <abbrev xmlns:xlink="http://www.w3.org/1999/xlink" xlink:title="Madagascar Reef" id="ABBRID0EE2BI" xlink:type="simple">Mad</abbrev> 4, 12 m, 17-06-2015, leg. L. Palomino-Alvarez; <abbrev xmlns:xlink="http://www.w3.org/1999/xlink" content-type="institution" xlink:title="Colección de Ascidias del Golfo de México" id="ABBRID0EI2BI" xlink:type="simple">CAGoM</abbrev>-0112, <abbrev xmlns:xlink="http://www.w3.org/1999/xlink" xlink:title="Bajo 10 Reef" id="ABBRID0EN2BI" xlink:type="simple">B10</abbrev>, 7 m, 17-06-2015, leg. L. Palomino-Alvarez; <abbrev xmlns:xlink="http://www.w3.org/1999/xlink" content-type="institution" xlink:title="Colección de Ascidias del Golfo de México" id="ABBRID0ER2BI" xlink:type="simple">CAGoM</abbrev>-0115, <abbrev xmlns:xlink="http://www.w3.org/1999/xlink" xlink:title="Bajo 10 Reef" id="ABBRID0EW2BI" xlink:type="simple">B10</abbrev>, 9 m, 17-06-2015, leg. L. Palomino-Alvarez; <abbrev xmlns:xlink="http://www.w3.org/1999/xlink" content-type="institution" xlink:title="Colección de Ascidias del Golfo de México" id="ABBRID0E12BI" xlink:type="simple">CAGoM</abbrev>-0139, <abbrev xmlns:xlink="http://www.w3.org/1999/xlink" content-type="institution" xlink:title="Colección de Ascidias del Golfo de México" id="ABBRID0E62BI" xlink:type="simple">CAGoM</abbrev>-0140, <abbrev xmlns:xlink="http://www.w3.org/1999/xlink" content-type="institution" xlink:title="Colección de Ascidias del Golfo de México" id="ABBRID0EE3BI" xlink:type="simple">CAGoM</abbrev>-0142, <abbrev xmlns:xlink="http://www.w3.org/1999/xlink" xlink:title="Ría Lagartos" xlink:type="simple">Lar</abbrev> 1, 10 m, 07-10-2015, leg. L. Palomino- Alvarez; <abbrev xmlns:xlink="http://www.w3.org/1999/xlink" content-type="institution" xlink:title="Colección de Ascidias del Golfo de México" id="ABBRID0EJ3BI" xlink:type="simple">CAGoM</abbrev>-0149, <abbrev xmlns:xlink="http://www.w3.org/1999/xlink" content-type="institution" xlink:title="Colección de Ascidias del Golfo de México" id="ABBRID0EO3BI" xlink:type="simple">CAGoM</abbrev>-0150, <abbrev xmlns:xlink="http://www.w3.org/1999/xlink" xlink:title="Ría Lagartos" xlink:type="simple">Lar</abbrev> 2, 10 m, 07-10-2015, leg. L. Palomino-Alvarez; <abbrev xmlns:xlink="http://www.w3.org/1999/xlink" content-type="institution" xlink:title="Colección de Ascidias del Golfo de México" id="ABBRID0ET3BI" xlink:type="simple">CAGoM</abbrev>-0152, <abbrev xmlns:xlink="http://www.w3.org/1999/xlink" xlink:title="Ría Lagartos" xlink:type="simple">Lar</abbrev> 2, 12 m, 07-10-2015, leg. L. Palomino-Alvarez; <abbrev xmlns:xlink="http://www.w3.org/1999/xlink" content-type="institution" xlink:title="Colección de Ascidias del Golfo de México" id="ABBRID0EY3BI" xlink:type="simple">CAGoM</abbrev>-0163, <abbrev xmlns:xlink="http://www.w3.org/1999/xlink" xlink:title="Ría Lagartos" xlink:type="simple">Lar</abbrev> 3, 12 m, 07-10-2015, leg. L. Palomino-Alvarez.</p></tp:treatment-sec><tp:treatment-sec sec-type="remarks" id="SECID0E43BI"><title>Remarks.</title><p>Colonies from Mexico and Panama vary by location in the number of heads per peduncle and shape, zooid size, zooid position within the tunic, and color (<xref ref-type="bibr" rid="B117">Paiva and Rocha 2018</xref>). Gonads were undeveloped and no larvae were found, thus this species identification remains to be confirmed.</p></tp:treatment-sec><tp:treatment-sec sec-type="distribution" id="SECID0EH4BI"><title>Global distribution.</title><p>Southern Gulf of Mexico (described herein) and Panama (<xref ref-type="bibr" rid="B117">Paiva and Rocha 2018</xref>).</p></tp:treatment-sec><tp:treatment-sec><!--Section generated to contain objects referenced in tp:taxon-treatment.--><fig id="F2" position="float" orientation="portrait"><label>Figure 2.</label><caption><p>Photos of live specimens in situ in the field. <bold>A</bold><italic><tp:taxon-name><tp:taxon-name-part taxon-name-part-type="genus" reg="Ascidia">Ascidia</tp:taxon-name-part><tp:taxon-name-part taxon-name-part-type="species" reg="panamensis">panamensis</tp:taxon-name-part></tp:taxon-name></italic><bold>B</bold><italic><tp:taxon-name><tp:taxon-name-part taxon-name-part-type="genus" reg="Corella">Corella</tp:taxon-name-part><tp:taxon-name-part taxon-name-part-type="species" reg="minuta">minuta</tp:taxon-name-part></tp:taxon-name></italic><bold>C</bold><italic><tp:taxon-name><tp:taxon-name-part taxon-name-part-type="genus" reg="Ecteinascidia">Ecteinascidia</tp:taxon-name-part><tp:taxon-name-part taxon-name-part-type="species" reg="styeloides">styeloides</tp:taxon-name-part></tp:taxon-name></italic><bold>D</bold><italic><tp:taxon-name><tp:taxon-name-part taxon-name-part-type="genus" reg="Cystodytes">Cystodytes</tp:taxon-name-part><tp:taxon-name-part taxon-name-part-type="species" reg="roseolus">roseolus</tp:taxon-name-part></tp:taxon-name></italic><bold>E, F</bold><tp:taxon-name><tp:taxon-name-part taxon-name-part-type="genus" reg="Eudistoma">Eudistoma</tp:taxon-name-part><tp:taxon-name-part taxon-name-part-type="uncertainty-rank">aff.</tp:taxon-name-part><tp:taxon-name-part taxon-name-part-type="species" reg="amanitum">amanitum</tp:taxon-name-part></tp:taxon-name>. Scale bar: 1 cm.</p></caption><graphic xmlns:xlink="http://www.w3.org/1999/xlink" xlink:href="zookeys-832-001-g002.jpg" position="float" orientation="portrait" xlink:type="simple" id="oo_275537.jpg"/></fig></tp:treatment-sec><ref-list><ref id="B117"><mixed-citation xmlns:xlink="http://www.w3.org/1999/xlink" xlink:type="simple"><person-group><name name-style="western"><surname>Paiva</surname><given-names>SV</given-names></name><name name-style="western"><surname>Rocha</surname><given-names>MR</given-names></name></person-group> (<year>2018</year>) <article-title>A large marine Caribbean mushroom field: description of <italic><tp:taxon-name><tp:taxon-name-part taxon-name-part-type="genus">Eudistoma</tp:taxon-name-part><tp:taxon-name-part taxon-name-part-type="species">amanitum</tp:taxon-name-part></tp:taxon-name></italic> sp.nov. (<tp:taxon-name><tp:taxon-name-part taxon-name-part-type="class">Ascidiacea</tp:taxon-name-part></tp:taxon-name>: <tp:taxon-name><tp:taxon-name-part taxon-name-part-type="family">Polycitoridae</tp:taxon-name-part></tp:taxon-name>).</article-title><source>Zootaxa</source><volume>4399</volume>(<issue>3</issue>): <fpage>443</fpage>–<lpage>450</lpage>. <ext-link xlink:type="simple" ext-link-type="doi" xlink:href="10.11646/zootaxa.4399.3.13">https://doi.org/10.11646/zootaxa.4399.3.13</ext-link></mixed-citation></ref></ref-list></tp:taxon-treatment>
