# Supplementary material for: Checklist of ascidians (Chordata, Tunicata) from the southern Gulf of Mexico
Source: Zookeys. 2019 Mar 19;832:1–33. doi: 10.3897/zookeys.832.31712 (PMC6435601; doi:10.3897/zookeys.832.31712)
Supplement: XML Treatment for Eudistoma hepaticum [file zookeys.832.31712-treatment12.xml]

<!DOCTYPE tp:taxon-treatment
  PUBLIC "-//TaxonX//DTD Taxonomic Treatment Publishing DTD v0 20100105//EN" "tax-treatment-NSO.dtd">
<tp:taxon-treatment xmlns:tp="http://www.plazi.org/taxpub"><tp:treatment-meta><kwd-group><label>Taxon classification</label><kwd><named-content xmlns:xlink="http://www.w3.org/1999/xlink" content-type="kingdom">Animalia</named-content></kwd><kwd><named-content xmlns:xlink="http://www.w3.org/1999/xlink" content-type="order">Aplousobranchia</named-content></kwd><kwd><named-content xmlns:xlink="http://www.w3.org/1999/xlink" content-type="family">Polycitoridae</named-content></kwd></kwd-group><mixed-citation publication-type="journal"><person-group><name><surname>A. Palomino-Alvarez</surname><given-names>Lilian</given-names></name><name><surname>Moreira Rocha</surname><given-names>Rosana</given-names></name><name><surname>Simões</surname><given-names>Nuno</given-names></name></person-group><article-title>Checklist of ascidians (<tp:taxon-name><tp:taxon-name-part taxon-name-part-type="phylum">Chordata</tp:taxon-name-part></tp:taxon-name>, <tp:taxon-name><tp:taxon-name-part taxon-name-part-type="subphylum">Tunicata</tp:taxon-name-part></tp:taxon-name>) from the southern Gulf of Mexico</article-title><source>Zookeys</source><day>19</day><month>3</month><year>2019</year><volume>832</volume><fpage>1</fpage><lpage>33</lpage><pub-id pub-id-type="doi">10.3897/zookeys.832.31712</pub-id></mixed-citation></tp:treatment-meta><tp:nomenclature><tp:taxon-name>
                        <tp:taxon-name-part taxon-name-part-type="genus" reg="Eudistoma">Eudistoma</tp:taxon-name-part>
                        <tp:taxon-name-part taxon-name-part-type="species" reg="hepaticum">hepaticum</tp:taxon-name-part>
                      </tp:taxon-name><tp:taxon-authority>(Van Name, 1921)</tp:taxon-authority><xref ref-type="fig" rid="F3">Fig. 3G</xref></tp:nomenclature><tp:treatment-sec sec-type="material" id="SECID0EODCI"><title>Material examined.</title><p><abbrev xmlns:xlink="http://www.w3.org/1999/xlink" content-type="institution" xlink:title="Colección de Ascidias del Golfo de México" id="ABBRID0EUDCI" xlink:type="simple">CAGoM</abbrev>-0052, <abbrev xmlns:xlink="http://www.w3.org/1999/xlink" xlink:title="Progreso Harbor" id="ABBRID0EZDCI" xlink:type="simple">Pro</abbrev> 1, 6 m, 26-05-2015, leg. L. Palomino-Alvarez; <abbrev xmlns:xlink="http://www.w3.org/1999/xlink" content-type="institution" xlink:title="Colección de Ascidias del Golfo de México" id="ABBRID0E4DCI" xlink:type="simple">CAGoM</abbrev>-0068, Chp1, 26-05-2015, 2 m, leg. L. Palomino-Alvarez; <abbrev xmlns:xlink="http://www.w3.org/1999/xlink" content-type="institution" xlink:title="Colección de Ascidias del Golfo de México" id="ABBRID0ECECI" xlink:type="simple">CAGoM</abbrev>-0091, <abbrev xmlns:xlink="http://www.w3.org/1999/xlink" xlink:title="Seybaplaya" id="ABBRID0EHECI" xlink:type="simple">Sey</abbrev> 2, 12-06-2015, 11 m, leg. Palomino-Palomino Alvarez; <abbrev xmlns:xlink="http://www.w3.org/1999/xlink" content-type="institution" xlink:title="Colección de Ascidias del Golfo de México" id="ABBRID0ELECI" xlink:type="simple">CAGoM</abbrev>-0088, <abbrev xmlns:xlink="http://www.w3.org/1999/xlink" xlink:title="Seybaplaya" id="ABBRID0EQECI" xlink:type="simple">Sey</abbrev> 1, 12-06-2015, 11 m, leg. Palomino-Palomino Alvarez; <abbrev xmlns:xlink="http://www.w3.org/1999/xlink" content-type="institution" xlink:title="Colección de Ascidias del Golfo de México" id="ABBRID0EUECI" xlink:type="simple">CAGoM</abbrev>-0107, <abbrev xmlns:xlink="http://www.w3.org/1999/xlink" xlink:title="Madagascar Reef" id="ABBRID0EZECI" xlink:type="simple">Mad</abbrev> 4, 17-06-2015, 9 m, leg. L. Palomino-Alvarez; <abbrev xmlns:xlink="http://www.w3.org/1999/xlink" content-type="institution" xlink:title="Colección de Ascidias del Golfo de México" id="ABBRID0E4ECI" xlink:type="simple">CAGoM</abbrev>-0072, <abbrev xmlns:xlink="http://www.w3.org/1999/xlink" xlink:title="Madagascar Reef" id="ABBRID0ECFCI" xlink:type="simple">Mad</abbrev> 2, 13 m, 27-05-2015, leg. L. Palomino-Alvarez; <abbrev xmlns:xlink="http://www.w3.org/1999/xlink" content-type="institution" xlink:title="Colección de Ascidias del Golfo de México" id="ABBRID0EGFCI" xlink:type="simple">CAGoM</abbrev>-0039, <abbrev xmlns:xlink="http://www.w3.org/1999/xlink" xlink:title="Celestún" id="ABBRID0ELFCI" xlink:type="simple">Cel</abbrev> 1, 11-05-2015, 1 m, leg. L. Palomino-Alvarez, <abbrev xmlns:xlink="http://www.w3.org/1999/xlink" content-type="institution" xlink:title="Colección de Ascidias del Golfo de México" id="ABBRID0EPFCI" xlink:type="simple">CAGoM</abbrev>-0116, <abbrev xmlns:xlink="http://www.w3.org/1999/xlink" xlink:title="Bajo 10 Reef" id="ABBRID0EUFCI" xlink:type="simple">B10</abbrev>, 9 m, 17-06-2015, leg. L. Palomino-Alvarez; <abbrev xmlns:xlink="http://www.w3.org/1999/xlink" content-type="institution" xlink:title="Colección de Ascidias del Golfo de México" id="ABBRID0EYFCI" xlink:type="simple">CAGoM</abbrev>-0087, <abbrev xmlns:xlink="http://www.w3.org/1999/xlink" xlink:title="Seybaplaya" id="ABBRID0E4FCI" xlink:type="simple">Sey</abbrev> 2, 11 m, 12-06-2015, leg. L. Palomino-Alvarez.</p></tp:treatment-sec><tp:treatment-sec sec-type="remarks" id="SECID0EBGCI"><title>Remarks.</title><p>We found large (about 20 cm in diameter) purple or blue colonies on cement columns in Progreso Harbor and smaller colonies were found on coral reefs. This is the most common species of <italic><tp:taxon-name><tp:taxon-name-part taxon-name-part-type="genus" reg="Eudistoma">Eudistoma</tp:taxon-name-part></tp:taxon-name></italic> in the region.</p></tp:treatment-sec><tp:treatment-sec sec-type="distribution" id="SECID0EOGCI"><title>Global distribution.</title><p>United States (<xref ref-type="bibr" rid="B162">Van Name 1945</xref>; <xref ref-type="bibr" rid="B123">Plough 1978</xref>), Bermudas (<xref ref-type="bibr" rid="B157">Van Name 1902</xref>), Jamaica (<xref ref-type="bibr" rid="B30">Goodbody 2003</xref>, <xref ref-type="bibr" rid="B159">Van Name 1921</xref>), St. Thomas (<xref ref-type="bibr" rid="B159">Van Name 1921</xref>), Mexico (<xref ref-type="bibr" rid="B162">Van Name 1945</xref>), Curaçao (<xref ref-type="bibr" rid="B27">Goodbody 1984b</xref>), Venezuela (<xref ref-type="bibr" rid="B26">Goodbody 1984a</xref>), and Guadeloupe (<xref ref-type="bibr" rid="B98">Monniot 1983c</xref>).</p></tp:treatment-sec><tp:treatment-sec><!--Section generated to contain objects referenced in tp:taxon-treatment.--><fig id="F3" position="float" orientation="portrait"><label>Figure 3.</label><caption><p>Photos of live specimens in the field (continued). <bold>G</bold><italic><tp:taxon-name><tp:taxon-name-part taxon-name-part-type="genus" reg="Eudistoma">Eudistoma</tp:taxon-name-part><tp:taxon-name-part taxon-name-part-type="species" reg="hepaticum">hepaticum</tp:taxon-name-part></tp:taxon-name></italic><bold>H</bold><italic><tp:taxon-name><tp:taxon-name-part taxon-name-part-type="genus" reg="Eudistoma">Eudistoma</tp:taxon-name-part><tp:taxon-name-part taxon-name-part-type="species" reg="olivaceum">olivaceum</tp:taxon-name-part></tp:taxon-name></italic><bold>I</bold><italic><tp:taxon-name><tp:taxon-name-part taxon-name-part-type="genus" reg="Eudistoma">Eudistoma</tp:taxon-name-part><tp:taxon-name-part taxon-name-part-type="species" reg="recifense">recifense</tp:taxon-name-part></tp:taxon-name></italic><bold>J</bold><italic><tp:taxon-name><tp:taxon-name-part taxon-name-part-type="genus" reg="Distaplia">Distaplia</tp:taxon-name-part><tp:taxon-name-part taxon-name-part-type="species" reg="bermudensis">bermudensis</tp:taxon-name-part></tp:taxon-name></italic><bold>K</bold><italic><tp:taxon-name><tp:taxon-name-part taxon-name-part-type="genus" reg="Polysyncraton">Polysyncraton</tp:taxon-name-part><tp:taxon-name-part taxon-name-part-type="species" reg="amethysteum">amethysteum</tp:taxon-name-part></tp:taxon-name></italic> (preserved specimen) <bold>L</bold><italic><tp:taxon-name><tp:taxon-name-part taxon-name-part-type="genus" reg="Lissoclinum">Lissoclinum</tp:taxon-name-part><tp:taxon-name-part taxon-name-part-type="species" reg="fragile">fragile</tp:taxon-name-part></tp:taxon-name></italic>. Scale bar: 1 cm.</p></caption><graphic xmlns:xlink="http://www.w3.org/1999/xlink" xlink:href="zookeys-832-001-g003.jpg" position="float" orientation="portrait" xlink:type="simple" id="oo_275538.jpg"/></fig></tp:treatment-sec><ref-list><ref id="B162"><mixed-citation xmlns:xlink="http://www.w3.org/1999/xlink" xlink:type="simple"><person-group><name name-style="western"><surname>Van Name</surname><given-names>WG</given-names></name></person-group> (<year>1945</year>) <article-title>The North and South American ascidians.</article-title><source>Bulletin of the American Museum of Natural History</source><volume>84</volume>: <fpage>1</fpage>–<lpage>476</lpage>.</mixed-citation></ref><ref id="B123"><mixed-citation xmlns:xlink="http://www.w3.org/1999/xlink" xlink:type="simple"><person-group><name name-style="western"><surname>Plough</surname><given-names>HH</given-names></name></person-group> (<year>1978</year>) <source>Sea Squirts of the Atlantic Continental Shelf from Maine to Texas. Johns Hopkins Univ.</source><publisher-name>Press</publisher-name>, <publisher-loc>Baltimore</publisher-loc>, <size units="page">118 pp</size>.</mixed-citation></ref><ref id="B157"><mixed-citation xmlns:xlink="http://www.w3.org/1999/xlink" xlink:type="simple"><person-group><name name-style="western"><surname>Van Name</surname><given-names>WG</given-names></name></person-group> (<year>1902</year>) <article-title>The ascidians of the Bermuda Islands.</article-title><source>Transactions of the Connecticut Academy of Arts and Sciences</source><volume>11</volume>: <fpage>325</fpage>–<lpage>412</lpage>.</mixed-citation></ref><ref id="B30"><mixed-citation xmlns:xlink="http://www.w3.org/1999/xlink" xlink:type="simple"><person-group><name name-style="western"><surname>Goodbody</surname><given-names>I</given-names></name></person-group> (<year>2003</year>) <article-title>The ascidian fauna of Port Royal, Jamaica 1. Harbor and mangrove dwelling species.</article-title><source>Bulletin of Marine Science</source><volume>73</volume>: <fpage>457</fpage>–<lpage>476</lpage>.</mixed-citation></ref><ref id="B159"><mixed-citation xmlns:xlink="http://www.w3.org/1999/xlink" xlink:type="simple"><person-group><name name-style="western"><surname>Van Name</surname><given-names>WG</given-names></name></person-group> (<year>1921</year>) <article-title>Ascidians of the West Indian region and southeastern United States.</article-title><source>Bulletin of the American Museum of Natural History</source><volume>44</volume>: <fpage>283</fpage>–<lpage>494</lpage>.</mixed-citation></ref><ref id="B27"><mixed-citation xmlns:xlink="http://www.w3.org/1999/xlink" xlink:type="simple"><person-group><name name-style="western"><surname>Goodbody</surname><given-names>I</given-names></name></person-group> (<year>1984b</year>) <article-title>The ascidian fauna of two contrasting lagoons in the Netherland Antilles: Pescadera baai, Curaçao, and the lac of Bonaire.</article-title><source>Studies on the Fauna of Curaçao and other Caribbean Islands</source><volume>48</volume>(<issue>202</issue>): <fpage>21</fpage>–<lpage>61</lpage>.</mixed-citation></ref><ref id="B26"><mixed-citation xmlns:xlink="http://www.w3.org/1999/xlink" xlink:type="simple"><person-group><name name-style="western"><surname>Goodbody</surname><given-names>I</given-names></name></person-group> (<year>1984a</year>) <article-title>Ascidians from Caribbean shallow water localities.</article-title><source>Studies on the Fauna of Curaçao and other Caribbean Islands</source><volume>47</volume>(<issue>203</issue>): <fpage>62</fpage>–<lpage>76</lpage>.</mixed-citation></ref><ref id="B98"><mixed-citation xmlns:xlink="http://www.w3.org/1999/xlink" xlink:type="simple"><person-group><name name-style="western"><surname>Monniot</surname><given-names>F</given-names></name></person-group> (<year>1983c</year>) Ascidies littorales de Guadeloupe V. <tp:taxon-name><tp:taxon-name-part taxon-name-part-type="family">Polycitoridae</tp:taxon-name-part></tp:taxon-name>. Bulletin du Muséum National d’Histoire Naturelle ser 4, sec A, 5(4): 999–1019.</mixed-citation></ref></ref-list></tp:taxon-treatment>
