# Supplementary material for: Checklist of ascidians (Chordata, Tunicata) from the southern Gulf of Mexico
Source: Zookeys. 2019 Mar 19;832:1–33. doi: 10.3897/zookeys.832.31712 (PMC6435601; doi:10.3897/zookeys.832.31712)
Supplement: XML Treatment for Eudistoma obscuratum [file zookeys.832.31712-treatment13.xml]

<!DOCTYPE tp:taxon-treatment
  PUBLIC "-//TaxonX//DTD Taxonomic Treatment Publishing DTD v0 20100105//EN" "tax-treatment-NSO.dtd">
<tp:taxon-treatment xmlns:tp="http://www.plazi.org/taxpub"><tp:treatment-meta><kwd-group><label>Taxon classification</label><kwd><named-content xmlns:xlink="http://www.w3.org/1999/xlink" content-type="kingdom">Animalia</named-content></kwd><kwd><named-content xmlns:xlink="http://www.w3.org/1999/xlink" content-type="order">Aplousobranchia</named-content></kwd><kwd><named-content xmlns:xlink="http://www.w3.org/1999/xlink" content-type="family">Polycitoridae</named-content></kwd></kwd-group><mixed-citation publication-type="journal"><person-group><name><surname>A. Palomino-Alvarez</surname><given-names>Lilian</given-names></name><name><surname>Moreira Rocha</surname><given-names>Rosana</given-names></name><name><surname>Simões</surname><given-names>Nuno</given-names></name></person-group><article-title>Checklist of ascidians (<tp:taxon-name><tp:taxon-name-part taxon-name-part-type="phylum">Chordata</tp:taxon-name-part></tp:taxon-name>, <tp:taxon-name><tp:taxon-name-part taxon-name-part-type="subphylum">Tunicata</tp:taxon-name-part></tp:taxon-name>) from the southern Gulf of Mexico</article-title><source>Zookeys</source><day>19</day><month>3</month><year>2019</year><volume>832</volume><fpage>1</fpage><lpage>33</lpage><pub-id pub-id-type="doi">10.3897/zookeys.832.31712</pub-id></mixed-citation></tp:treatment-meta><tp:nomenclature><tp:taxon-name>
                        <tp:taxon-name-part taxon-name-part-type="genus" reg="Eudistoma">Eudistoma</tp:taxon-name-part>
                        <tp:taxon-name-part taxon-name-part-type="species" reg="obscuratum">obscuratum</tp:taxon-name-part>
                      </tp:taxon-name><tp:taxon-authority>(Van Name, 1902)</tp:taxon-authority></tp:nomenclature><tp:treatment-sec sec-type="material" id="SECID0E6ICI"><title>Material examined.</title><p><abbrev xmlns:xlink="http://www.w3.org/1999/xlink" content-type="institution" xlink:title="Colección de Ascidias del Golfo de México" id="ABBRID0EFJCI" xlink:type="simple">CAGoM</abbrev>-0073, <abbrev xmlns:xlink="http://www.w3.org/1999/xlink" xlink:title="Madagascar Reef" id="ABBRID0EKJCI" xlink:type="simple">Mad</abbrev> 2, 8 m, 27-05-2015, leg. L. Palomino-Alvarez; <abbrev xmlns:xlink="http://www.w3.org/1999/xlink" content-type="institution" xlink:title="Colección de Ascidias del Golfo de México" id="ABBRID0EOJCI" xlink:type="simple">CAGoM</abbrev>-0101, <abbrev xmlns:xlink="http://www.w3.org/1999/xlink" content-type="institution" xlink:title="Colección de Ascidias del Golfo de México" id="ABBRID0ETJCI" xlink:type="simple">CAGoM</abbrev>-0109, <abbrev xmlns:xlink="http://www.w3.org/1999/xlink" xlink:title="Madagascar Reef" id="ABBRID0EYJCI" xlink:type="simple">Mad</abbrev> 4, 12 m, 17-06-2015, leg. L. Palomino-Alvarez; <abbrev xmlns:xlink="http://www.w3.org/1999/xlink" content-type="institution" xlink:title="Colección de Ascidias del Golfo de México" id="ABBRID0E3JCI" xlink:type="simple">CAGoM</abbrev>-0159, <abbrev xmlns:xlink="http://www.w3.org/1999/xlink" xlink:title="Ría Lagartos" xlink:type="simple">Lar</abbrev> 2, 14 m, 07-10-2015, leg. L. Palomino-Alvarez.</p></tp:treatment-sec><tp:treatment-sec sec-type="remarks" id="SECID0EBKCI"><title>Remarks.</title><p>Colonies are small and found beneath rocks and on bivalve shells.</p></tp:treatment-sec><tp:treatment-sec sec-type="distribution" id="SECID0EGKCI"><title>Global distribution.</title><p>United States (<xref ref-type="bibr" rid="B159">Van Name 1921</xref>, <xref ref-type="bibr" rid="B162">1945</xref>), Bermuda (<xref ref-type="bibr" rid="B95">Monniot 1972</xref>; <xref ref-type="bibr" rid="B157">Van Name 1902</xref>, <xref ref-type="bibr" rid="B162">1945</xref>), Virgin Islands (<xref ref-type="bibr" rid="B159">Van Name 1921</xref>, <xref ref-type="bibr" rid="B162">1945</xref>), and Belize (<xref ref-type="bibr" rid="B29">Goodbody 2000</xref>).</p></tp:treatment-sec><ref-list><ref id="B159"><mixed-citation xmlns:xlink="http://www.w3.org/1999/xlink" xlink:type="simple"><person-group><name name-style="western"><surname>Van Name</surname><given-names>WG</given-names></name></person-group> (<year>1921</year>) <article-title>Ascidians of the West Indian region and southeastern United States.</article-title><source>Bulletin of the American Museum of Natural History</source><volume>44</volume>: <fpage>283</fpage>–<lpage>494</lpage>.</mixed-citation></ref><ref id="B162"><mixed-citation xmlns:xlink="http://www.w3.org/1999/xlink" xlink:type="simple"><person-group><name name-style="western"><surname>Van Name</surname><given-names>WG</given-names></name></person-group> (<year>1945</year>) <article-title>The North and South American ascidians.</article-title><source>Bulletin of the American Museum of Natural History</source><volume>84</volume>: <fpage>1</fpage>–<lpage>476</lpage>.</mixed-citation></ref><ref id="B95"><mixed-citation xmlns:xlink="http://www.w3.org/1999/xlink" xlink:type="simple"><person-group><name name-style="western"><surname>Monniot</surname><given-names>F</given-names></name></person-group> (<year>1972</year>) Ascidies aplousobranches des Bermudes. <tp:taxon-name><tp:taxon-name-part taxon-name-part-type="family">Polyclinidae</tp:taxon-name-part></tp:taxon-name> et <tp:taxon-name><tp:taxon-name-part taxon-name-part-type="family">Polycitoridae</tp:taxon-name-part></tp:taxon-name> Bulletin du Muséum National d’Histoire Naturelle ser 3, 82(1): 949–962.</mixed-citation></ref><ref id="B157"><mixed-citation xmlns:xlink="http://www.w3.org/1999/xlink" xlink:type="simple"><person-group><name name-style="western"><surname>Van Name</surname><given-names>WG</given-names></name></person-group> (<year>1902</year>) <article-title>The ascidians of the Bermuda Islands.</article-title><source>Transactions of the Connecticut Academy of Arts and Sciences</source><volume>11</volume>: <fpage>325</fpage>–<lpage>412</lpage>.</mixed-citation></ref><ref id="B29"><mixed-citation xmlns:xlink="http://www.w3.org/1999/xlink" xlink:type="simple"><person-group><name name-style="western"><surname>Goodbody</surname><given-names>I</given-names></name></person-group> (<year>2000</year>) <article-title>Diversity and distribution of ascidians (<tp:taxon-name><tp:taxon-name-part taxon-name-part-type="subphylum">Tunicata</tp:taxon-name-part></tp:taxon-name>) in the Pelican Cays, Belize.</article-title><source>Atoll Research Bulletin</source><volume>480</volume>: <fpage>1</fpage>–<lpage>33</lpage>. <ext-link xlink:type="simple" ext-link-type="doi" xlink:href="10.5479/si.00775630.480">https://doi.org/10.5479/si.00775630.480</ext-link></mixed-citation></ref></ref-list></tp:taxon-treatment>
