# Supplementary material for: Checklist of ascidians (Chordata, Tunicata) from the southern Gulf of Mexico
Source: Zookeys. 2019 Mar 19;832:1–33. doi: 10.3897/zookeys.832.31712 (PMC6435601; doi:10.3897/zookeys.832.31712)
Supplement: XML Treatment for Eudistoma olivaceum [file zookeys.832.31712-treatment14.xml]

<!DOCTYPE tp:taxon-treatment
  PUBLIC "-//TaxonX//DTD Taxonomic Treatment Publishing DTD v0 20100105//EN" "tax-treatment-NSO.dtd">
<tp:taxon-treatment xmlns:tp="http://www.plazi.org/taxpub"><tp:treatment-meta><kwd-group><label>Taxon classification</label><kwd><named-content xmlns:xlink="http://www.w3.org/1999/xlink" content-type="kingdom">Animalia</named-content></kwd><kwd><named-content xmlns:xlink="http://www.w3.org/1999/xlink" content-type="order">Aplousobranchia</named-content></kwd><kwd><named-content xmlns:xlink="http://www.w3.org/1999/xlink" content-type="family">Polycitoridae</named-content></kwd></kwd-group><mixed-citation publication-type="journal"><person-group><name><surname>A. Palomino-Alvarez</surname><given-names>Lilian</given-names></name><name><surname>Moreira Rocha</surname><given-names>Rosana</given-names></name><name><surname>Simões</surname><given-names>Nuno</given-names></name></person-group><article-title>Checklist of ascidians (<tp:taxon-name><tp:taxon-name-part taxon-name-part-type="phylum">Chordata</tp:taxon-name-part></tp:taxon-name>, <tp:taxon-name><tp:taxon-name-part taxon-name-part-type="subphylum">Tunicata</tp:taxon-name-part></tp:taxon-name>) from the southern Gulf of Mexico</article-title><source>Zookeys</source><day>19</day><month>3</month><year>2019</year><volume>832</volume><fpage>1</fpage><lpage>33</lpage><pub-id pub-id-type="doi">10.3897/zookeys.832.31712</pub-id></mixed-citation></tp:treatment-meta><tp:nomenclature><tp:taxon-name>
                        <tp:taxon-name-part taxon-name-part-type="genus" reg="Eudistoma">Eudistoma</tp:taxon-name-part>
                        <tp:taxon-name-part taxon-name-part-type="species" reg="olivaceum">olivaceum</tp:taxon-name-part>
                      </tp:taxon-name><tp:taxon-authority>(Van Name, 1902)</tp:taxon-authority><xref ref-type="fig" rid="F3">Fig. 3H</xref></tp:nomenclature><tp:treatment-sec sec-type="material" id="SECID0EUMCI"><title>Material examined.</title><p><abbrev xmlns:xlink="http://www.w3.org/1999/xlink" content-type="institution" xlink:title="Colección de Ascidias del Golfo de México" id="ABBRID0E1MCI" xlink:type="simple">CAGoM</abbrev>-0016, Mha, 1 m, 12-03-2015, leg. L. Palomino-Alvarez; <abbrev xmlns:xlink="http://www.w3.org/1999/xlink" content-type="institution" xlink:title="Colección de Ascidias del Golfo de México" id="ABBRID0E6MCI" xlink:type="simple">CAGoM</abbrev>-0078, <abbrev xmlns:xlink="http://www.w3.org/1999/xlink" xlink:title="Champotón" id="ABBRID0EENCI" xlink:type="simple">Chp</abbrev> 2, 0.5 m, 11-06-2015, leg. L. Palomino-Alvarez; <abbrev xmlns:xlink="http://www.w3.org/1999/xlink" content-type="institution" xlink:title="Colección de Ascidias del Golfo de México" id="ABBRID0EINCI" xlink:type="simple">CAGoM</abbrev>-0025, <abbrev xmlns:xlink="http://www.w3.org/1999/xlink" xlink:title="Madagascar Reef" id="ABBRID0ENNCI" xlink:type="simple">Mad</abbrev> 4, 9 m, 04-04-2015, leg. L. Palomino-Alvarez; <abbrev xmlns:xlink="http://www.w3.org/1999/xlink" content-type="institution" xlink:title="Colección de Ascidias del Golfo de México" id="ABBRID0ERNCI" xlink:type="simple">CAGoM</abbrev>-0060, <abbrev xmlns:xlink="http://www.w3.org/1999/xlink" xlink:title="Progreso Harbor" id="ABBRID0EWNCI" xlink:type="simple">Pro</abbrev> 1, 8 m, 26-05-2015, leg. L. Palomino-Alvarez; <abbrev xmlns:xlink="http://www.w3.org/1999/xlink" content-type="institution" xlink:title="Colección de Ascidias del Golfo de México" id="ABBRID0E1NCI" xlink:type="simple">CAGoM</abbrev>-0036, <abbrev xmlns:xlink="http://www.w3.org/1999/xlink" xlink:title="Chelém Coastal Lagoon" id="ABBRID0E6NCI" xlink:type="simple">Chel</abbrev> 2, 11-05-2015, 1 m, leg. L. Palomino-Alvarez.</p></tp:treatment-sec><tp:treatment-sec sec-type="remarks" id="SECID0EDOCI"><title>Remarks.</title><p>Zooids of some samples have a third opening at the base of the thorax through which fecal pellets are expelled. While colonies appeared healthy, this third opening may have been due to body wall rupture caused by obstruction of the atrial canal by incubating larvae in the atrial cavity or excess sediments in the water. The appearance of third siphons may be induced by experimental injuries in a few solitary ascidians (Jeffery et al. 2015).</p></tp:treatment-sec><tp:treatment-sec sec-type="distribution" id="SECID0EIOCI"><title>Global distribution.</title><p>United States (<xref ref-type="bibr" rid="B159">Van Name 1921</xref>, <xref ref-type="bibr" rid="B162">1945</xref>; <xref ref-type="bibr" rid="B123">Plough 1978</xref>), Bermudas (<xref ref-type="bibr" rid="B4">Berrill 1932</xref>; <xref ref-type="bibr" rid="B95">Monniot 1972</xref>; <xref ref-type="bibr" rid="B157">Van Name 1902</xref>, <xref ref-type="bibr" rid="B162">1945</xref>), Jamaica (<xref ref-type="bibr" rid="B30">Goodbody 2003</xref>), Cuba (<xref ref-type="bibr" rid="B159">Van Name 1921</xref>), Puerto Rico (<xref ref-type="bibr" rid="B159">Van Name 1921</xref>), Guadeloupe (<xref ref-type="bibr" rid="B98">Monniot 1983c</xref>), Belize (<xref ref-type="bibr" rid="B31">Goodbody 2004</xref>), Curaçao (<xref ref-type="bibr" rid="B160">Van Name 1924</xref>; Millar 1962; Goodbody 1984), Venezuela (Millar 1962; <xref ref-type="bibr" rid="B26">Goodbody 1984a</xref>), Tobago (<xref ref-type="bibr" rid="B16">Cole 2012</xref>), Senegal (<xref ref-type="bibr" rid="B54">Lafargue and Wahl 1987</xref>), Micronesia (<xref ref-type="bibr" rid="B112">Nishikawa 1984</xref>).</p></tp:treatment-sec><tp:treatment-sec><!--Section generated to contain objects referenced in tp:taxon-treatment.--><fig id="F3" position="float" orientation="portrait"><label>Figure 3.</label><caption><p>Photos of live specimens in the field (continued). <bold>G</bold><italic><tp:taxon-name><tp:taxon-name-part taxon-name-part-type="genus" reg="Eudistoma">Eudistoma</tp:taxon-name-part><tp:taxon-name-part taxon-name-part-type="species" reg="hepaticum">hepaticum</tp:taxon-name-part></tp:taxon-name></italic><bold>H</bold><italic><tp:taxon-name><tp:taxon-name-part taxon-name-part-type="genus" reg="Eudistoma">Eudistoma</tp:taxon-name-part><tp:taxon-name-part taxon-name-part-type="species" reg="olivaceum">olivaceum</tp:taxon-name-part></tp:taxon-name></italic><bold>I</bold><italic><tp:taxon-name><tp:taxon-name-part taxon-name-part-type="genus" reg="Eudistoma">Eudistoma</tp:taxon-name-part><tp:taxon-name-part taxon-name-part-type="species" reg="recifense">recifense</tp:taxon-name-part></tp:taxon-name></italic><bold>J</bold><italic><tp:taxon-name><tp:taxon-name-part taxon-name-part-type="genus" reg="Distaplia">Distaplia</tp:taxon-name-part><tp:taxon-name-part taxon-name-part-type="species" reg="bermudensis">bermudensis</tp:taxon-name-part></tp:taxon-name></italic><bold>K</bold><italic><tp:taxon-name><tp:taxon-name-part taxon-name-part-type="genus" reg="Polysyncraton">Polysyncraton</tp:taxon-name-part><tp:taxon-name-part taxon-name-part-type="species" reg="amethysteum">amethysteum</tp:taxon-name-part></tp:taxon-name></italic> (preserved specimen) <bold>L</bold><italic><tp:taxon-name><tp:taxon-name-part taxon-name-part-type="genus" reg="Lissoclinum">Lissoclinum</tp:taxon-name-part><tp:taxon-name-part taxon-name-part-type="species" reg="fragile">fragile</tp:taxon-name-part></tp:taxon-name></italic>. Scale bar: 1 cm.</p></caption><graphic xmlns:xlink="http://www.w3.org/1999/xlink" xlink:href="zookeys-832-001-g003.jpg" position="float" orientation="portrait" xlink:type="simple" id="oo_275538.jpg"/></fig></tp:treatment-sec><ref-list><ref id="B159"><mixed-citation xmlns:xlink="http://www.w3.org/1999/xlink" xlink:type="simple"><person-group><name name-style="western"><surname>Van Name</surname><given-names>WG</given-names></name></person-group> (<year>1921</year>) <article-title>Ascidians of the West Indian region and southeastern United States.</article-title><source>Bulletin of the American Museum of Natural History</source><volume>44</volume>: <fpage>283</fpage>–<lpage>494</lpage>.</mixed-citation></ref><ref id="B162"><mixed-citation xmlns:xlink="http://www.w3.org/1999/xlink" xlink:type="simple"><person-group><name name-style="western"><surname>Van Name</surname><given-names>WG</given-names></name></person-group> (<year>1945</year>) <article-title>The North and South American ascidians.</article-title><source>Bulletin of the American Museum of Natural History</source><volume>84</volume>: <fpage>1</fpage>–<lpage>476</lpage>.</mixed-citation></ref><ref id="B123"><mixed-citation xmlns:xlink="http://www.w3.org/1999/xlink" xlink:type="simple"><person-group><name name-style="western"><surname>Plough</surname><given-names>HH</given-names></name></person-group> (<year>1978</year>) <source>Sea Squirts of the Atlantic Continental Shelf from Maine to Texas. Johns Hopkins Univ.</source><publisher-name>Press</publisher-name>, <publisher-loc>Baltimore</publisher-loc>, <size units="page">118 pp</size>.</mixed-citation></ref><ref id="B4"><mixed-citation xmlns:xlink="http://www.w3.org/1999/xlink" xlink:type="simple"><person-group><name name-style="western"><surname>Berrill</surname><given-names>NJ</given-names></name></person-group> (<year>1932</year>) <article-title>Ascidians of the Bermudas.</article-title><source>The Biological Bulletin</source><volume>62</volume>: <fpage>77</fpage>–<lpage>88</lpage>. <ext-link xlink:type="simple" ext-link-type="doi" xlink:href="10.2307/1537145">https://doi.org/10.2307/1537145</ext-link></mixed-citation></ref><ref id="B95"><mixed-citation xmlns:xlink="http://www.w3.org/1999/xlink" xlink:type="simple"><person-group><name name-style="western"><surname>Monniot</surname><given-names>F</given-names></name></person-group> (<year>1972</year>) Ascidies aplousobranches des Bermudes. <tp:taxon-name><tp:taxon-name-part taxon-name-part-type="family">Polyclinidae</tp:taxon-name-part></tp:taxon-name> et <tp:taxon-name><tp:taxon-name-part taxon-name-part-type="family">Polycitoridae</tp:taxon-name-part></tp:taxon-name> Bulletin du Muséum National d’Histoire Naturelle ser 3, 82(1): 949–962.</mixed-citation></ref><ref id="B157"><mixed-citation xmlns:xlink="http://www.w3.org/1999/xlink" xlink:type="simple"><person-group><name name-style="western"><surname>Van Name</surname><given-names>WG</given-names></name></person-group> (<year>1902</year>) <article-title>The ascidians of the Bermuda Islands.</article-title><source>Transactions of the Connecticut Academy of Arts and Sciences</source><volume>11</volume>: <fpage>325</fpage>–<lpage>412</lpage>.</mixed-citation></ref><ref id="B30"><mixed-citation xmlns:xlink="http://www.w3.org/1999/xlink" xlink:type="simple"><person-group><name name-style="western"><surname>Goodbody</surname><given-names>I</given-names></name></person-group> (<year>2003</year>) <article-title>The ascidian fauna of Port Royal, Jamaica 1. Harbor and mangrove dwelling species.</article-title><source>Bulletin of Marine Science</source><volume>73</volume>: <fpage>457</fpage>–<lpage>476</lpage>.</mixed-citation></ref><ref id="B98"><mixed-citation xmlns:xlink="http://www.w3.org/1999/xlink" xlink:type="simple"><person-group><name name-style="western"><surname>Monniot</surname><given-names>F</given-names></name></person-group> (<year>1983c</year>) Ascidies littorales de Guadeloupe V. <tp:taxon-name><tp:taxon-name-part taxon-name-part-type="family">Polycitoridae</tp:taxon-name-part></tp:taxon-name>. Bulletin du Muséum National d’Histoire Naturelle ser 4, sec A, 5(4): 999–1019.</mixed-citation></ref><ref id="B31"><mixed-citation xmlns:xlink="http://www.w3.org/1999/xlink" xlink:type="simple"><person-group><name name-style="western"><surname>Goodbody</surname><given-names>I</given-names></name></person-group> (<year>2004</year>) <article-title>Diversity and distribution of ascidians (<tp:taxon-name><tp:taxon-name-part taxon-name-part-type="subphylum">Tunicata</tp:taxon-name-part></tp:taxon-name>) at Twin Cays, Belize.</article-title><source>Atoll Research Bulletin</source><volume>524</volume>: <fpage>1</fpage>–<lpage>22</lpage>. <ext-link xlink:type="simple" ext-link-type="doi" xlink:href="10.5479/si.00775630.524.1">https://doi.org/10.5479/si.00775630.524.1</ext-link></mixed-citation></ref><ref id="B160"><mixed-citation xmlns:xlink="http://www.w3.org/1999/xlink" xlink:type="simple"><person-group><name name-style="western"><surname>Van Name</surname><given-names>WG</given-names></name></person-group> (<year>1924</year>) <article-title>Ascidians from Curaçao.</article-title><source>Bijdragen Tot de Dierkunde</source><volume>23</volume>: <fpage>23</fpage>–<lpage>32</lpage>.</mixed-citation></ref><ref id="B26"><mixed-citation xmlns:xlink="http://www.w3.org/1999/xlink" xlink:type="simple"><person-group><name name-style="western"><surname>Goodbody</surname><given-names>I</given-names></name></person-group> (<year>1984a</year>) <article-title>Ascidians from Caribbean shallow water localities.</article-title><source>Studies on the Fauna of Curaçao and other Caribbean Islands</source><volume>47</volume>(<issue>203</issue>): <fpage>62</fpage>–<lpage>76</lpage>.</mixed-citation></ref><ref id="B16"><mixed-citation xmlns:xlink="http://www.w3.org/1999/xlink" xlink:type="simple"><person-group><name name-style="western"><surname>Cole</surname><given-names>LL</given-names></name></person-group> (<year>2012</year>) <article-title>Diversity and distribution of <tp:taxon-name><tp:taxon-name-part taxon-name-part-type="subphylum">Tunicata</tp:taxon-name-part></tp:taxon-name> (<tp:taxon-name><tp:taxon-name-part taxon-name-part-type="subphylum">Urochordata</tp:taxon-name-part></tp:taxon-name>) in Tobago.</article-title><source>Journal of Life Sciences</source><volume>6</volume>: <fpage>221</fpage>–<lpage>232</lpage>.</mixed-citation></ref><ref id="B54"><mixed-citation xmlns:xlink="http://www.w3.org/1999/xlink" xlink:type="simple"><person-group><name name-style="western"><surname>Lafargue</surname><given-names>F</given-names></name><name name-style="western"><surname>Wahl</surname><given-names>M</given-names></name></person-group> (<year>1987</year>) <article-title>Contribution to the knowledge of littoral ascidians (<tp:taxon-name><tp:taxon-name-part taxon-name-part-type="class">Ascidiacea</tp:taxon-name-part></tp:taxon-name>, <tp:taxon-name><tp:taxon-name-part taxon-name-part-type="subphylum">Tunicata</tp:taxon-name-part></tp:taxon-name>) of the Senegalese coast.</article-title><source>Bulletin de l’Institut Fondamental d’Afrique Noireser A</source><volume>46</volume>(<issue>3–4</issue>): <fpage>385</fpage>–<lpage>402</lpage>.</mixed-citation></ref><ref id="B112"><mixed-citation xmlns:xlink="http://www.w3.org/1999/xlink" xlink:type="simple"><person-group><name name-style="western"><surname>Nishikawa</surname><given-names>T</given-names></name></person-group> (<year>1984</year>) <article-title>Ascidians from the Trunk Island, Ponape Island and Majuro atoll (<tp:taxon-name><tp:taxon-name-part taxon-name-part-type="subphylum">Tunicata</tp:taxon-name-part></tp:taxon-name>: <tp:taxon-name><tp:taxon-name-part taxon-name-part-type="class">Ascidiacea</tp:taxon-name-part></tp:taxon-name>).</article-title><source>Proceedings of the Japanese Society of Systematic Zoology</source><volume>27</volume>: <fpage>107</fpage>–<lpage>140</lpage>.</mixed-citation></ref></ref-list></tp:taxon-treatment>
