# Supplementary material for: Checklist of ascidians (Chordata, Tunicata) from the southern Gulf of Mexico
Source: Zookeys. 2019 Mar 19;832:1–33. doi: 10.3897/zookeys.832.31712 (PMC6435601; doi:10.3897/zookeys.832.31712)
Supplement: XML Treatment for Stomozoa roseola [file zookeys.832.31712-treatment16.xml]

<!DOCTYPE tp:taxon-treatment
  PUBLIC "-//TaxonX//DTD Taxonomic Treatment Publishing DTD v0 20100105//EN" "tax-treatment-NSO.dtd">
<tp:taxon-treatment xmlns:tp="http://www.plazi.org/taxpub"><tp:treatment-meta><kwd-group><label>Taxon classification</label><kwd><named-content xmlns:xlink="http://www.w3.org/1999/xlink" content-type="kingdom">Animalia</named-content></kwd><kwd><named-content xmlns:xlink="http://www.w3.org/1999/xlink" content-type="order">Aplousobranchia</named-content></kwd><kwd><named-content xmlns:xlink="http://www.w3.org/1999/xlink" content-type="family">Stomozoidae</named-content></kwd></kwd-group><mixed-citation publication-type="journal"><person-group><name><surname>A. Palomino-Alvarez</surname><given-names>Lilian</given-names></name><name><surname>Moreira Rocha</surname><given-names>Rosana</given-names></name><name><surname>Simões</surname><given-names>Nuno</given-names></name></person-group><article-title>Checklist of ascidians (<tp:taxon-name><tp:taxon-name-part taxon-name-part-type="phylum">Chordata</tp:taxon-name-part></tp:taxon-name>, <tp:taxon-name><tp:taxon-name-part taxon-name-part-type="subphylum">Tunicata</tp:taxon-name-part></tp:taxon-name>) from the southern Gulf of Mexico</article-title><source>Zookeys</source><day>19</day><month>3</month><year>2019</year><volume>832</volume><fpage>1</fpage><lpage>33</lpage><pub-id pub-id-type="doi">10.3897/zookeys.832.31712</pub-id></mixed-citation></tp:treatment-meta><tp:nomenclature><tp:taxon-name>
                        <tp:taxon-name-part taxon-name-part-type="genus" reg="Stomozoa">Stomozoa</tp:taxon-name-part>
                        <tp:taxon-name-part taxon-name-part-type="species" reg="roseola">roseola</tp:taxon-name-part>
                      </tp:taxon-name><tp:taxon-authority>(Millar, 1955)</tp:taxon-authority></tp:nomenclature><tp:treatment-sec sec-type="material" id="SECID0ECYCI"><title>Material examined.</title><p><abbrev xmlns:xlink="http://www.w3.org/1999/xlink" content-type="institution" xlink:title="Colección de Ascidias del Golfo de México" id="ABBRID0EIYCI" xlink:type="simple">CAGoM</abbrev>-0076, <abbrev xmlns:xlink="http://www.w3.org/1999/xlink" xlink:title="Madagascar Reef" id="ABBRID0ENYCI" xlink:type="simple">Mad</abbrev> 3, 12 m, 27-05-2015, leg. L. Palomino-Alvarez; CAGOM-69, <abbrev xmlns:xlink="http://www.w3.org/1999/xlink" xlink:title="Champotón" id="ABBRID0ERYCI" xlink:type="simple">Chp</abbrev> 1, 5 m, 26-05-2015, leg. L. Palomino-Alvarez.</p></tp:treatment-sec><tp:treatment-sec sec-type="remarks" id="SECID0EVYCI"><title>Remarks.</title><p>Colonies were found on dead coral and between large rocks. The tunic is very firm and dark purple, similar to colonies from the Red Sea and Madagascar.</p></tp:treatment-sec><tp:treatment-sec sec-type="distribution" id="SECID0E1YCI"><title>Global distribution.</title><p>United States (<xref ref-type="bibr" rid="B162">Van Name 1945</xref>; <xref ref-type="bibr" rid="B123">Plough 1978</xref>); Mexico (<xref ref-type="bibr" rid="B162">Van Name 1945</xref>), French Guiana (<xref ref-type="bibr" rid="B104">Monniot 2016</xref>), Brazil (<xref ref-type="bibr" rid="B75">Millar 1977</xref>), South Africa (<xref ref-type="bibr" rid="B67">Millar 1955</xref>), Madagascar (<xref ref-type="bibr" rid="B103">Monniot 2012</xref>), Red Sea (<xref ref-type="bibr" rid="B46">Kott 1957</xref>), Indonesia (<xref ref-type="bibr" rid="B108">Monniot and Monniot 1996</xref>), and New Caledonia (<xref ref-type="bibr" rid="B99">Monniot 1988</xref>).</p></tp:treatment-sec><ref-list><ref id="B162"><mixed-citation xmlns:xlink="http://www.w3.org/1999/xlink" xlink:type="simple"><person-group><name name-style="western"><surname>Van Name</surname><given-names>WG</given-names></name></person-group> (<year>1945</year>) <article-title>The North and South American ascidians.</article-title><source>Bulletin of the American Museum of Natural History</source><volume>84</volume>: <fpage>1</fpage>–<lpage>476</lpage>.</mixed-citation></ref><ref id="B123"><mixed-citation xmlns:xlink="http://www.w3.org/1999/xlink" xlink:type="simple"><person-group><name name-style="western"><surname>Plough</surname><given-names>HH</given-names></name></person-group> (<year>1978</year>) <source>Sea Squirts of the Atlantic Continental Shelf from Maine to Texas. Johns Hopkins Univ.</source><publisher-name>Press</publisher-name>, <publisher-loc>Baltimore</publisher-loc>, <size units="page">118 pp</size>.</mixed-citation></ref><ref id="B104"><mixed-citation xmlns:xlink="http://www.w3.org/1999/xlink" xlink:type="simple"><person-group><name name-style="western"><surname>Monniot</surname><given-names>F</given-names></name></person-group> (<year>2016</year>) <article-title>Ascidians (<tp:taxon-name><tp:taxon-name-part taxon-name-part-type="subphylum">Tunicata</tp:taxon-name-part></tp:taxon-name>) of the French Guiana Expedition.</article-title><source>Zootaxa</source><volume>4114</volume>(<issue>3</issue>): <fpage>201</fpage>–<lpage>245</lpage>. <ext-link xlink:type="simple" ext-link-type="doi" xlink:href="10.11646/zootaxa.4114.3.1">https://doi.org/10.11646/zootaxa.4114.3.1</ext-link></mixed-citation></ref><ref id="B75"><mixed-citation xmlns:xlink="http://www.w3.org/1999/xlink" xlink:type="simple"><person-group><name name-style="western"><surname>Millar</surname><given-names>RH</given-names></name></person-group> (<year>1977</year>) <article-title>Ascidians (<tp:taxon-name><tp:taxon-name-part taxon-name-part-type="subphylum">Tunicata</tp:taxon-name-part></tp:taxon-name>: <tp:taxon-name><tp:taxon-name-part taxon-name-part-type="class">Ascidiacea</tp:taxon-name-part></tp:taxon-name>) from the northern and north-eastern Brazilian shelf.</article-title><source>The Annals and magazine of natural history</source><volume>11</volume>(<issue>2</issue>): <fpage>169</fpage>–<lpage>223</lpage>. <ext-link xlink:type="simple" ext-link-type="doi" xlink:href="10.1080/00222937700770131">https://doi.org/10.1080/00222937700770131</ext-link></mixed-citation></ref><ref id="B67"><mixed-citation xmlns:xlink="http://www.w3.org/1999/xlink" xlink:type="simple"><person-group><name name-style="western"><surname>Millar</surname><given-names>RH</given-names></name></person-group> (<year>1955</year>) <article-title>On a collection of ascidians from South Africa.</article-title><source>Proceedings of the Zoological Society of London</source><volume>125</volume>(<issue>1</issue>): <fpage>169</fpage>–<lpage>221</lpage>. <ext-link xlink:type="simple" ext-link-type="doi" xlink:href="10.1111/j.1096-3642.1955.tb00597.x">https://doi.org/10.1111/j.1096-3642.1955.tb00597.x</ext-link></mixed-citation></ref><ref id="B103"><mixed-citation xmlns:xlink="http://www.w3.org/1999/xlink" xlink:type="simple"><person-group><name name-style="western"><surname>Monniot</surname><given-names>F</given-names></name></person-group> (<year>2012</year>) <article-title>Some ascidians from the southern coast of Madagascar collected during the “AtimoVatae” survey.</article-title><source>Zootaxa</source><volume>3197</volume>: <fpage>1</fpage>–<lpage>42</lpage>.</mixed-citation></ref><ref id="B46"><mixed-citation xmlns:xlink="http://www.w3.org/1999/xlink" xlink:type="simple"><person-group><name name-style="western"><surname>Kott</surname><given-names>P</given-names></name></person-group> (<year>1957</year>) The sessile tunicata. The John Murray Expedition, 1933–1934, Scientific Reports 10(4): 129–149.</mixed-citation></ref><ref id="B108"><mixed-citation xmlns:xlink="http://www.w3.org/1999/xlink" xlink:type="simple"><person-group><name name-style="western"><surname>Monniot</surname><given-names>F</given-names></name><name name-style="western"><surname>Monniot</surname><given-names>C</given-names></name></person-group> (<year>1996</year>) <article-title>New collections of ascidians from the Western Pacific and Southeastern Asia.</article-title><source>Micronesica</source><volume>29</volume>(<issue>2</issue>): <fpage>133</fpage>–<lpage>279</lpage>.</mixed-citation></ref><ref id="B99"><mixed-citation xmlns:xlink="http://www.w3.org/1999/xlink" xlink:type="simple"><person-group><name name-style="western"><surname>Monniot</surname><given-names>F</given-names></name></person-group> (<year>1988</year>) Ascidies de Nouvelle Calédonie V. <tp:taxon-name><tp:taxon-name-part taxon-name-part-type="family">Polycitoridae</tp:taxon-name-part></tp:taxon-name> du lagon. Bulletin du Muséum National d’Histoire Naturelle ser 4, sec A, (2): 197–235.</mixed-citation></ref></ref-list></tp:taxon-treatment>
