# Supplementary material for: Checklist of ascidians (Chordata, Tunicata) from the southern Gulf of Mexico
Source: Zookeys. 2019 Mar 19;832:1–33. doi: 10.3897/zookeys.832.31712 (PMC6435601; doi:10.3897/zookeys.832.31712)
Supplement: XML Treatment for Polysyncraton amethysteum [file zookeys.832.31712-treatment18.xml]

<!DOCTYPE tp:taxon-treatment
  PUBLIC "-//TaxonX//DTD Taxonomic Treatment Publishing DTD v0 20100105//EN" "tax-treatment-NSO.dtd">
<tp:taxon-treatment xmlns:tp="http://www.plazi.org/taxpub"><tp:treatment-meta><kwd-group><label>Taxon classification</label><kwd><named-content xmlns:xlink="http://www.w3.org/1999/xlink" content-type="kingdom">Animalia</named-content></kwd><kwd><named-content xmlns:xlink="http://www.w3.org/1999/xlink" content-type="order">Aplousobranchia</named-content></kwd><kwd><named-content xmlns:xlink="http://www.w3.org/1999/xlink" content-type="family">Didemnidae</named-content></kwd></kwd-group><mixed-citation publication-type="journal"><person-group><name><surname>A. Palomino-Alvarez</surname><given-names>Lilian</given-names></name><name><surname>Moreira Rocha</surname><given-names>Rosana</given-names></name><name><surname>Simões</surname><given-names>Nuno</given-names></name></person-group><article-title>Checklist of ascidians (<tp:taxon-name><tp:taxon-name-part taxon-name-part-type="phylum">Chordata</tp:taxon-name-part></tp:taxon-name>, <tp:taxon-name><tp:taxon-name-part taxon-name-part-type="subphylum">Tunicata</tp:taxon-name-part></tp:taxon-name>) from the southern Gulf of Mexico</article-title><source>Zookeys</source><day>19</day><month>3</month><year>2019</year><volume>832</volume><fpage>1</fpage><lpage>33</lpage><pub-id pub-id-type="doi">10.3897/zookeys.832.31712</pub-id></mixed-citation></tp:treatment-meta><tp:nomenclature><tp:taxon-name>
                        <tp:taxon-name-part taxon-name-part-type="genus" reg="Polysyncraton">Polysyncraton</tp:taxon-name-part>
                        <tp:taxon-name-part taxon-name-part-type="species" reg="amethysteum">amethysteum</tp:taxon-name-part>
                      </tp:taxon-name><tp:taxon-authority>Van Name, 1902</tp:taxon-authority><xref ref-type="fig" rid="F3">Fig. 3K</xref></tp:nomenclature><tp:treatment-sec sec-type="material" id="SECID0EHCDI"><title>Material examined.</title><p><abbrev xmlns:xlink="http://www.w3.org/1999/xlink" content-type="institution" xlink:title="Colección de Ascidias del Golfo de México" id="ABBRID0ENCDI" xlink:type="simple">CAGoM</abbrev>-0158, <abbrev xmlns:xlink="http://www.w3.org/1999/xlink" xlink:title="Ría Lagartos" xlink:type="simple">Lar</abbrev> 2, 9 m, 07-10-2015, leg. L. Palomino-Alvarez; <abbrev xmlns:xlink="http://www.w3.org/1999/xlink" content-type="institution" xlink:title="Colección de Ascidias del Golfo de México" id="ABBRID0ESCDI" xlink:type="simple">CAGoM</abbrev>-0118, <abbrev xmlns:xlink="http://www.w3.org/1999/xlink" xlink:title="Bajo 10 Reef" id="ABBRID0EXCDI" xlink:type="simple">B10</abbrev>, 9 m, 17-06-2015, leg. L. Palomino-Alvarez.</p></tp:treatment-sec><tp:treatment-sec sec-type="remarks" id="SECID0E2CDI"><title>Remarks.</title><p>Colony found on corals and rocks. Orange zooids when alive and in preservation.</p></tp:treatment-sec><tp:treatment-sec sec-type="distribution" id="SECID0EADDI"><title>Global distribution.</title><p>United States (<xref ref-type="bibr" rid="B159">Van Name 1921</xref>), Bermuda (<xref ref-type="bibr" rid="B157">Van Name 1902</xref>, <xref ref-type="bibr" rid="B159">1921</xref>, <xref ref-type="bibr" rid="B162">1945</xref>), Puerto Rico (<xref ref-type="bibr" rid="B162">Van Name 1945</xref>), Guadeloupe (<xref ref-type="bibr" rid="B33">Gravier 1955</xref>), Martinique (<xref ref-type="bibr" rid="B33">Gravier 1955</xref>); Colombia (<xref ref-type="bibr" rid="B162">Van Name 1945</xref>), French Guiana (<xref ref-type="bibr" rid="B104">Monniot 2016</xref>), Brazil (<xref ref-type="bibr" rid="B69">Millar 1958</xref>, <xref ref-type="bibr" rid="B75">1977</xref>; <xref ref-type="bibr" rid="B137">Rodrigues and Rocha 1993</xref>; <xref ref-type="bibr" rid="B132">Rocha et al. 2005</xref>; <xref ref-type="bibr" rid="B130">Rocha and Kremer 2005</xref>), Cape Verde (<xref ref-type="bibr" rid="B87">Monniot and Monniot 1967</xref>), Senegal (Pérès 1948, <xref ref-type="bibr" rid="B119">1949</xref>), Ghana (<xref ref-type="bibr" rid="B66">Millar 1953</xref>), Tunisia (Pérès 1954).</p></tp:treatment-sec><tp:treatment-sec><!--Section generated to contain objects referenced in tp:taxon-treatment.--><fig id="F3" position="float" orientation="portrait"><label>Figure 3.</label><caption><p>Photos of live specimens in the field (continued). <bold>G</bold><italic><tp:taxon-name><tp:taxon-name-part taxon-name-part-type="genus" reg="Eudistoma">Eudistoma</tp:taxon-name-part><tp:taxon-name-part taxon-name-part-type="species" reg="hepaticum">hepaticum</tp:taxon-name-part></tp:taxon-name></italic><bold>H</bold><italic><tp:taxon-name><tp:taxon-name-part taxon-name-part-type="genus" reg="Eudistoma">Eudistoma</tp:taxon-name-part><tp:taxon-name-part taxon-name-part-type="species" reg="olivaceum">olivaceum</tp:taxon-name-part></tp:taxon-name></italic><bold>I</bold><italic><tp:taxon-name><tp:taxon-name-part taxon-name-part-type="genus" reg="Eudistoma">Eudistoma</tp:taxon-name-part><tp:taxon-name-part taxon-name-part-type="species" reg="recifense">recifense</tp:taxon-name-part></tp:taxon-name></italic><bold>J</bold><italic><tp:taxon-name><tp:taxon-name-part taxon-name-part-type="genus" reg="Distaplia">Distaplia</tp:taxon-name-part><tp:taxon-name-part taxon-name-part-type="species" reg="bermudensis">bermudensis</tp:taxon-name-part></tp:taxon-name></italic><bold>K</bold><italic><tp:taxon-name><tp:taxon-name-part taxon-name-part-type="genus" reg="Polysyncraton">Polysyncraton</tp:taxon-name-part><tp:taxon-name-part taxon-name-part-type="species" reg="amethysteum">amethysteum</tp:taxon-name-part></tp:taxon-name></italic> (preserved specimen) <bold>L</bold><italic><tp:taxon-name><tp:taxon-name-part taxon-name-part-type="genus" reg="Lissoclinum">Lissoclinum</tp:taxon-name-part><tp:taxon-name-part taxon-name-part-type="species" reg="fragile">fragile</tp:taxon-name-part></tp:taxon-name></italic>. Scale bar: 1 cm.</p></caption><graphic xmlns:xlink="http://www.w3.org/1999/xlink" xlink:href="zookeys-832-001-g003.jpg" position="float" orientation="portrait" xlink:type="simple" id="oo_275538.jpg"/></fig></tp:treatment-sec><ref-list><ref id="B159"><mixed-citation xmlns:xlink="http://www.w3.org/1999/xlink" xlink:type="simple"><person-group><name name-style="western"><surname>Van Name</surname><given-names>WG</given-names></name></person-group> (<year>1921</year>) <article-title>Ascidians of the West Indian region and southeastern United States.</article-title><source>Bulletin of the American Museum of Natural History</source><volume>44</volume>: <fpage>283</fpage>–<lpage>494</lpage>.</mixed-citation></ref><ref id="B157"><mixed-citation xmlns:xlink="http://www.w3.org/1999/xlink" xlink:type="simple"><person-group><name name-style="western"><surname>Van Name</surname><given-names>WG</given-names></name></person-group> (<year>1902</year>) <article-title>The ascidians of the Bermuda Islands.</article-title><source>Transactions of the Connecticut Academy of Arts and Sciences</source><volume>11</volume>: <fpage>325</fpage>–<lpage>412</lpage>.</mixed-citation></ref><ref id="B162"><mixed-citation xmlns:xlink="http://www.w3.org/1999/xlink" xlink:type="simple"><person-group><name name-style="western"><surname>Van Name</surname><given-names>WG</given-names></name></person-group> (<year>1945</year>) <article-title>The North and South American ascidians.</article-title><source>Bulletin of the American Museum of Natural History</source><volume>84</volume>: <fpage>1</fpage>–<lpage>476</lpage>.</mixed-citation></ref><ref id="B33"><mixed-citation xmlns:xlink="http://www.w3.org/1999/xlink" xlink:type="simple"><person-group><name name-style="western"><surname>Gravier</surname><given-names>R</given-names></name></person-group> (<year>1955</year>) <article-title>Ascidies recoltées par le ‘President Theodore Tissier’ (Campagne de printemps 1951).</article-title><source>Révue des Travaux de l’Institut des Peches Maritimes</source><volume>19</volume>(<issue>4</issue>): <fpage>611</fpage>–<lpage>631</lpage>.</mixed-citation></ref><ref id="B104"><mixed-citation xmlns:xlink="http://www.w3.org/1999/xlink" xlink:type="simple"><person-group><name name-style="western"><surname>Monniot</surname><given-names>F</given-names></name></person-group> (<year>2016</year>) <article-title>Ascidians (<tp:taxon-name><tp:taxon-name-part taxon-name-part-type="subphylum">Tunicata</tp:taxon-name-part></tp:taxon-name>) of the French Guiana Expedition.</article-title><source>Zootaxa</source><volume>4114</volume>(<issue>3</issue>): <fpage>201</fpage>–<lpage>245</lpage>. <ext-link xlink:type="simple" ext-link-type="doi" xlink:href="10.11646/zootaxa.4114.3.1">https://doi.org/10.11646/zootaxa.4114.3.1</ext-link></mixed-citation></ref><ref id="B69"><mixed-citation xmlns:xlink="http://www.w3.org/1999/xlink" xlink:type="simple"><person-group><name name-style="western"><surname>Millar</surname><given-names>RH</given-names></name></person-group> (<year>1958</year>) <article-title>Some ascidians from Brazil.</article-title><source>The Annals and magazine of natural history</source><volume>13</volume>(<issue>1</issue>): <fpage>497</fpage>–<lpage>514</lpage>. <ext-link xlink:type="simple" ext-link-type="doi" xlink:href="10.1080/00222935808650975">https://doi.org/10.1080/00222935808650975</ext-link></mixed-citation></ref><ref id="B75"><mixed-citation xmlns:xlink="http://www.w3.org/1999/xlink" xlink:type="simple"><person-group><name name-style="western"><surname>Millar</surname><given-names>RH</given-names></name></person-group> (<year>1977</year>) <article-title>Ascidians (<tp:taxon-name><tp:taxon-name-part taxon-name-part-type="subphylum">Tunicata</tp:taxon-name-part></tp:taxon-name>: <tp:taxon-name><tp:taxon-name-part taxon-name-part-type="class">Ascidiacea</tp:taxon-name-part></tp:taxon-name>) from the northern and north-eastern Brazilian shelf.</article-title><source>The Annals and magazine of natural history</source><volume>11</volume>(<issue>2</issue>): <fpage>169</fpage>–<lpage>223</lpage>. <ext-link xlink:type="simple" ext-link-type="doi" xlink:href="10.1080/00222937700770131">https://doi.org/10.1080/00222937700770131</ext-link></mixed-citation></ref><ref id="B137"><mixed-citation xmlns:xlink="http://www.w3.org/1999/xlink" xlink:type="simple"><person-group><name name-style="western"><surname>Rodrigues</surname><given-names>SA</given-names></name><name name-style="western"><surname>Rocha</surname><given-names>RM</given-names></name></person-group> (<year>1993</year>) <article-title>Littoral compound ascidians (<tp:taxon-name><tp:taxon-name-part taxon-name-part-type="subphylum">Tunicata</tp:taxon-name-part></tp:taxon-name>) from São Sebastião, Estado de São Paulo, Brazil.</article-title><source>The Proceedings of the Biological Society of Washington</source><volume>106</volume>(<issue>4</issue>): <fpage>728</fpage>–<lpage>739</lpage>.</mixed-citation></ref><ref id="B132"><mixed-citation xmlns:xlink="http://www.w3.org/1999/xlink" xlink:type="simple"><person-group><name name-style="western"><surname>Rocha</surname><given-names>RM</given-names></name><name name-style="western"><surname>Farias</surname><given-names>SB</given-names></name><name name-style="western"><surname>Moreno</surname><given-names>TR</given-names></name></person-group> (<year>2005</year>) <article-title>Ascidians from Bocas del Toro, Panamá. I Biodiversity.</article-title><source>Caribbean Journal of Science</source><volume>41</volume>: <fpage>600</fpage>–<lpage>612</lpage>.</mixed-citation></ref><ref id="B130"><mixed-citation xmlns:xlink="http://www.w3.org/1999/xlink" xlink:type="simple"><person-group><name name-style="western"><surname>Rocha</surname><given-names>RM</given-names></name><name name-style="western"><surname>Kremer</surname><given-names>LP</given-names></name></person-group> (<year>2005</year>) <article-title>Introduced Ascidians in Paranaguá Bay, Paraná, Southern Brazil.</article-title><source>Revista Brasileira de Zoologia</source><volume>22</volume>(<issue>4</issue>): <fpage>1170</fpage>–<lpage>1184</lpage>. <ext-link xlink:type="simple" ext-link-type="doi" xlink:href="10.1590/S0101-81752005000400052">https://doi.org/10.1590/S0101-81752005000400052</ext-link></mixed-citation></ref><ref id="B87"><mixed-citation xmlns:xlink="http://www.w3.org/1999/xlink" xlink:type="simple"><person-group><name name-style="western"><surname>Monniot</surname><given-names>C</given-names></name><name name-style="western"><surname>Monniot</surname><given-names>F</given-names></name></person-group> (<year>1967</year>) <article-title>Tuniciers benthiques. Campagne de la Calypso aux îles du Cap Vert (1959).</article-title><source>Annales de l’Institut océanographique</source><volume>45</volume>(<issue>2</issue>): <fpage>1</fpage>–<lpage>18</lpage>.</mixed-citation></ref><ref id="B119"><mixed-citation xmlns:xlink="http://www.w3.org/1999/xlink" xlink:type="simple"><person-group><name name-style="western"><surname>Pérès</surname><given-names>JM</given-names></name></person-group> (<year>1949</year>) <article-title>Contribution a l’étude des Ascidies de la côte occidentale d’Afrique.</article-title><source>Bulletin de l’Institut fondamental d’Afrique noire</source><volume>11</volume>(<issue>1–2</issue>): <fpage>159</fpage>–<lpage>207</lpage>.</mixed-citation></ref><ref id="B66"><mixed-citation xmlns:xlink="http://www.w3.org/1999/xlink" xlink:type="simple"><person-group><name name-style="western"><surname>Millar</surname><given-names>RH</given-names></name></person-group> (<year>1953</year>) <article-title>On the collection of ascidians from the Gold Coast.</article-title><source>Proceedings of the Zoological Society of London</source><volume>123</volume>(<issue>2</issue>): <fpage>277</fpage>–<lpage>325</lpage>. <ext-link xlink:type="simple" ext-link-type="doi" xlink:href="10.1111/j.1096-3642.1953.tb00176.x">https://doi.org/10.1111/j.1096-3642.1953.tb00176.x</ext-link></mixed-citation></ref></ref-list></tp:taxon-treatment>
