# Supplementary material for: Checklist of ascidians (Chordata, Tunicata) from the southern Gulf of Mexico
Source: Zookeys. 2019 Mar 19;832:1–33. doi: 10.3897/zookeys.832.31712 (PMC6435601; doi:10.3897/zookeys.832.31712)
Supplement: XML Treatment for Lissoclinum fragile [file zookeys.832.31712-treatment19.xml]

<!DOCTYPE tp:taxon-treatment
  PUBLIC "-//TaxonX//DTD Taxonomic Treatment Publishing DTD v0 20100105//EN" "tax-treatment-NSO.dtd">
<tp:taxon-treatment xmlns:tp="http://www.plazi.org/taxpub"><tp:treatment-meta><kwd-group><label>Taxon classification</label><kwd><named-content xmlns:xlink="http://www.w3.org/1999/xlink" content-type="kingdom">Animalia</named-content></kwd><kwd><named-content xmlns:xlink="http://www.w3.org/1999/xlink" content-type="order">Aplousobranchia</named-content></kwd><kwd><named-content xmlns:xlink="http://www.w3.org/1999/xlink" content-type="family">Didemnidae</named-content></kwd></kwd-group><mixed-citation publication-type="journal"><person-group><name><surname>A. Palomino-Alvarez</surname><given-names>Lilian</given-names></name><name><surname>Moreira Rocha</surname><given-names>Rosana</given-names></name><name><surname>Simões</surname><given-names>Nuno</given-names></name></person-group><article-title>Checklist of ascidians (<tp:taxon-name><tp:taxon-name-part taxon-name-part-type="phylum">Chordata</tp:taxon-name-part></tp:taxon-name>, <tp:taxon-name><tp:taxon-name-part taxon-name-part-type="subphylum">Tunicata</tp:taxon-name-part></tp:taxon-name>) from the southern Gulf of Mexico</article-title><source>Zookeys</source><day>19</day><month>3</month><year>2019</year><volume>832</volume><fpage>1</fpage><lpage>33</lpage><pub-id pub-id-type="doi">10.3897/zookeys.832.31712</pub-id></mixed-citation></tp:treatment-meta><tp:nomenclature><tp:taxon-name>
                        <tp:taxon-name-part taxon-name-part-type="genus" reg="Lissoclinum">Lissoclinum</tp:taxon-name-part>
                        <tp:taxon-name-part taxon-name-part-type="species" reg="fragile">fragile</tp:taxon-name-part>
                      </tp:taxon-name><tp:taxon-authority>(Van Name, 1902)</tp:taxon-authority><xref ref-type="fig" rid="F3">Fig. 3L</xref></tp:nomenclature><tp:treatment-sec sec-type="material" id="SECID0E5GDI"><title>Material examined.</title><p><abbrev xmlns:xlink="http://www.w3.org/1999/xlink" content-type="institution" xlink:title="Colección de Ascidias del Golfo de México" id="ABBRID0EEHDI" xlink:type="simple">CAGoM</abbrev>-0143, <abbrev xmlns:xlink="http://www.w3.org/1999/xlink" xlink:title="Ría Lagartos" xlink:type="simple">Lar</abbrev> 1, 12 m, 07-10-2015, leg. L. Palomino-Alvarez.</p></tp:treatment-sec><tp:treatment-sec sec-type="remarks" id="SECID0EJHDI"><title>Remarks.</title><p>We found colonies in a single location growing on algae. <italic><tp:taxon-name><tp:taxon-name-part taxon-name-part-type="genus" reg="Lissoclinum">Lissoclinum</tp:taxon-name-part><tp:taxon-name-part taxon-name-part-type="species" reg="fragile">fragile</tp:taxon-name-part></tp:taxon-name></italic> is reported from tropical and subtropical regions where it is very common in marinas on artificial substrates, which suggests that is has been extensively introduced while the original geographical distribution remains unknown.</p></tp:treatment-sec><tp:treatment-sec sec-type="distribution" id="SECID0E1HDI"><title>Global distribution.</title><p>United States (<xref ref-type="bibr" rid="B159">Van Name 1921</xref>; <xref ref-type="bibr" rid="B57">Lambert et al. 2005</xref>), Bermuda (<xref ref-type="bibr" rid="B157">Van Name 1902</xref>; <xref ref-type="bibr" rid="B4">Berrill 1932</xref>), St Thomas (<xref ref-type="bibr" rid="B159">Van Name 1921</xref>), Jamaica (<xref ref-type="bibr" rid="B28">Goodbody 1993</xref>), Guadeloupe (<xref ref-type="bibr" rid="B82">Monniot 1983a</xref>), Belize (<xref ref-type="bibr" rid="B31">Goodbody 2004</xref>), Costa Rica (<xref ref-type="bibr" rid="B151">Tokioka 1972</xref>), Curaçao (Millar 1962; <xref ref-type="bibr" rid="B160">Van Name 1924</xref>), Venezuela (Millar 1962; <xref ref-type="bibr" rid="B133">Rocha et al. 2010</xref>), Tobago (<xref ref-type="bibr" rid="B16">Cole 2012</xref>), Brazil (Rodrigues et al. 1998; <xref ref-type="bibr" rid="B130">Rocha and Kremer 2005</xref>; <xref ref-type="bibr" rid="B129">Rocha and Faria 2005</xref>), Azores (Monniot 1974), Sierra Leone (<xref ref-type="bibr" rid="B90">Monniot and Monniot 1994</xref>), Madagascar (<xref ref-type="bibr" rid="B164">Vasseur 1970</xref>), Persian Gulf (<xref ref-type="bibr" rid="B86">Monniot 1997</xref>), India (<xref ref-type="bibr" rid="B124">Renganathan 1982</xref>), Philippines (<xref ref-type="bibr" rid="B149">Tokioka 1967</xref>), Indonesia (<xref ref-type="bibr" rid="B53">Lafargue and Vasseur 1989</xref>), Japan (<xref ref-type="bibr" rid="B147">Tokioka 1954</xref>), New Caledonia (<xref ref-type="bibr" rid="B85">Monniot 1992</xref>), Guam (<xref ref-type="bibr" rid="B109">Monniot and Monniot 2001</xref>; <xref ref-type="bibr" rid="B55">Lambert 2003</xref>), and French Polynesia (<xref ref-type="bibr" rid="B89">Monniot and Monniot 1987a</xref>; <xref ref-type="bibr" rid="B92">Monniot et al. 1985</xref>).</p></tp:treatment-sec><tp:treatment-sec><!--Section generated to contain objects referenced in tp:taxon-treatment.--><fig id="F3" position="float" orientation="portrait"><label>Figure 3.</label><caption><p>Photos of live specimens in the field (continued). <bold>G</bold><italic><tp:taxon-name><tp:taxon-name-part taxon-name-part-type="genus" reg="Eudistoma">Eudistoma</tp:taxon-name-part><tp:taxon-name-part taxon-name-part-type="species" reg="hepaticum">hepaticum</tp:taxon-name-part></tp:taxon-name></italic><bold>H</bold><italic><tp:taxon-name><tp:taxon-name-part taxon-name-part-type="genus" reg="Eudistoma">Eudistoma</tp:taxon-name-part><tp:taxon-name-part taxon-name-part-type="species" reg="olivaceum">olivaceum</tp:taxon-name-part></tp:taxon-name></italic><bold>I</bold><italic><tp:taxon-name><tp:taxon-name-part taxon-name-part-type="genus" reg="Eudistoma">Eudistoma</tp:taxon-name-part><tp:taxon-name-part taxon-name-part-type="species" reg="recifense">recifense</tp:taxon-name-part></tp:taxon-name></italic><bold>J</bold><italic><tp:taxon-name><tp:taxon-name-part taxon-name-part-type="genus" reg="Distaplia">Distaplia</tp:taxon-name-part><tp:taxon-name-part taxon-name-part-type="species" reg="bermudensis">bermudensis</tp:taxon-name-part></tp:taxon-name></italic><bold>K</bold><italic><tp:taxon-name><tp:taxon-name-part taxon-name-part-type="genus" reg="Polysyncraton">Polysyncraton</tp:taxon-name-part><tp:taxon-name-part taxon-name-part-type="species" reg="amethysteum">amethysteum</tp:taxon-name-part></tp:taxon-name></italic> (preserved specimen) <bold>L</bold><italic><tp:taxon-name><tp:taxon-name-part taxon-name-part-type="genus" reg="Lissoclinum">Lissoclinum</tp:taxon-name-part><tp:taxon-name-part taxon-name-part-type="species" reg="fragile">fragile</tp:taxon-name-part></tp:taxon-name></italic>. Scale bar: 1 cm.</p></caption><graphic xmlns:xlink="http://www.w3.org/1999/xlink" xlink:href="zookeys-832-001-g003.jpg" position="float" orientation="portrait" xlink:type="simple" id="oo_275538.jpg"/></fig></tp:treatment-sec><ref-list><ref id="B159"><mixed-citation xmlns:xlink="http://www.w3.org/1999/xlink" xlink:type="simple"><person-group><name name-style="western"><surname>Van Name</surname><given-names>WG</given-names></name></person-group> (<year>1921</year>) <article-title>Ascidians of the West Indian region and southeastern United States.</article-title><source>Bulletin of the American Museum of Natural History</source><volume>44</volume>: <fpage>283</fpage>–<lpage>494</lpage>.</mixed-citation></ref><ref id="B57"><mixed-citation xmlns:xlink="http://www.w3.org/1999/xlink" xlink:type="simple"><person-group><name name-style="western"><surname>Lambert</surname><given-names>G</given-names></name><name name-style="western"><surname>Faulkes</surname><given-names>Z</given-names></name><name name-style="western"><surname>Lambert</surname><given-names>CC</given-names></name><name name-style="western"><surname>Scofield</surname><given-names>VL</given-names></name></person-group> (<year>2005</year>) <article-title>Ascidians of South Padre Island, Texas, with a key to species.</article-title><source>Texas Journal of Science</source><volume>57</volume>: <fpage>251</fpage>–<lpage>262</lpage>.</mixed-citation></ref><ref id="B157"><mixed-citation xmlns:xlink="http://www.w3.org/1999/xlink" xlink:type="simple"><person-group><name name-style="western"><surname>Van Name</surname><given-names>WG</given-names></name></person-group> (<year>1902</year>) <article-title>The ascidians of the Bermuda Islands.</article-title><source>Transactions of the Connecticut Academy of Arts and Sciences</source><volume>11</volume>: <fpage>325</fpage>–<lpage>412</lpage>.</mixed-citation></ref><ref id="B4"><mixed-citation xmlns:xlink="http://www.w3.org/1999/xlink" xlink:type="simple"><person-group><name name-style="western"><surname>Berrill</surname><given-names>NJ</given-names></name></person-group> (<year>1932</year>) <article-title>Ascidians of the Bermudas.</article-title><source>The Biological Bulletin</source><volume>62</volume>: <fpage>77</fpage>–<lpage>88</lpage>. <ext-link xlink:type="simple" ext-link-type="doi" xlink:href="10.2307/1537145">https://doi.org/10.2307/1537145</ext-link></mixed-citation></ref><ref id="B28"><mixed-citation xmlns:xlink="http://www.w3.org/1999/xlink" xlink:type="simple"><person-group><name name-style="western"><surname>Goodbody</surname><given-names>I</given-names></name></person-group> (<year>1993</year>) <article-title>The ascidian fauna of a Jamaican lagoon: thirty years of change. Revista de Biología Tropical (Suppl.</article-title><source>)</source><volume>41</volume>(<issue>1</issue>): <fpage>35</fpage>–<lpage>38</lpage>.</mixed-citation></ref><ref id="B82"><mixed-citation xmlns:xlink="http://www.w3.org/1999/xlink" xlink:type="simple"><person-group><name name-style="western"><surname>Monniot</surname><given-names>C</given-names></name></person-group> (<year>1983a</year>) Ascidies littorales de Guadeloupe. II. Phlébobranches. Bulletin du Muséum National d’Histoire Naturelle ser 4, sec A, 5(1): 51–71.</mixed-citation></ref><ref id="B31"><mixed-citation xmlns:xlink="http://www.w3.org/1999/xlink" xlink:type="simple"><person-group><name name-style="western"><surname>Goodbody</surname><given-names>I</given-names></name></person-group> (<year>2004</year>) <article-title>Diversity and distribution of ascidians (<tp:taxon-name><tp:taxon-name-part taxon-name-part-type="subphylum">Tunicata</tp:taxon-name-part></tp:taxon-name>) at Twin Cays, Belize.</article-title><source>Atoll Research Bulletin</source><volume>524</volume>: <fpage>1</fpage>–<lpage>22</lpage>. <ext-link xlink:type="simple" ext-link-type="doi" xlink:href="10.5479/si.00775630.524.1">https://doi.org/10.5479/si.00775630.524.1</ext-link></mixed-citation></ref><ref id="B151"><mixed-citation xmlns:xlink="http://www.w3.org/1999/xlink" xlink:type="simple"><person-group><name name-style="western"><surname>Tokioka</surname><given-names>T</given-names></name></person-group> (<year>1972</year>) <article-title>On a small collection of ascidians from the Pacific coast of Costa Rica.</article-title><source>Publications of the Seto Marine Biological Laboratory</source><volume>19</volume>(<issue>6</issue>): <fpage>383</fpage>–<lpage>408</lpage>. <ext-link xlink:type="simple" ext-link-type="doi" xlink:href="10.5134/175738">https://doi.org/10.5134/175738</ext-link></mixed-citation></ref><ref id="B160"><mixed-citation xmlns:xlink="http://www.w3.org/1999/xlink" xlink:type="simple"><person-group><name name-style="western"><surname>Van Name</surname><given-names>WG</given-names></name></person-group> (<year>1924</year>) <article-title>Ascidians from Curaçao.</article-title><source>Bijdragen Tot de Dierkunde</source><volume>23</volume>: <fpage>23</fpage>–<lpage>32</lpage>.</mixed-citation></ref><ref id="B133"><mixed-citation xmlns:xlink="http://www.w3.org/1999/xlink" xlink:type="simple"><person-group><name name-style="western"><surname>Rocha</surname><given-names>RM</given-names></name><name name-style="western"><surname>Guerra-Castro</surname><given-names>E</given-names></name><name name-style="western"><surname>Lira</surname><given-names>C</given-names></name><name name-style="western"><surname>Pauls</surname><given-names>SM</given-names></name><name name-style="western"><surname>Hernandez</surname><given-names>I</given-names></name><name name-style="western"><surname>Pérez</surname><given-names>A</given-names></name><name name-style="western"><surname>Sardi</surname><given-names>A</given-names></name><name name-style="western"><surname>Pérez</surname><given-names>J</given-names></name><name name-style="western"><surname>Herrera</surname><given-names>C</given-names></name><name name-style="western"><surname>Carbonini</surname><given-names>AK</given-names></name><name name-style="western"><surname>Caraballo</surname><given-names>V</given-names></name><name name-style="western"><surname>Salazar</surname><given-names>D</given-names></name><name name-style="western"><surname>Diaz</surname><given-names>MC</given-names></name><name name-style="western"><surname>Cruz-Motta</surname><given-names>JJ</given-names></name></person-group> (<year>2010</year>) <article-title>Inventory of ascidians (<tp:taxon-name><tp:taxon-name-part taxon-name-part-type="subphylum">Tunicata</tp:taxon-name-part></tp:taxon-name>, <tp:taxon-name><tp:taxon-name-part taxon-name-part-type="class">Ascidiacea</tp:taxon-name-part></tp:taxon-name>) from the National Park La Restinga, Isla Margarita, Venezuela.</article-title><source>Biota Neotropica</source><volume>10</volume>(<issue>1</issue>): <fpage>1</fpage>–<lpage>10</lpage>. <ext-link xlink:type="simple" ext-link-type="doi" xlink:href="10.1590/S1676-06032010000100021">https://doi.org/10.1590/S1676-06032010000100021</ext-link></mixed-citation></ref><ref id="B16"><mixed-citation xmlns:xlink="http://www.w3.org/1999/xlink" xlink:type="simple"><person-group><name name-style="western"><surname>Cole</surname><given-names>LL</given-names></name></person-group> (<year>2012</year>) <article-title>Diversity and distribution of <tp:taxon-name><tp:taxon-name-part taxon-name-part-type="subphylum">Tunicata</tp:taxon-name-part></tp:taxon-name> (<tp:taxon-name><tp:taxon-name-part taxon-name-part-type="subphylum">Urochordata</tp:taxon-name-part></tp:taxon-name>) in Tobago.</article-title><source>Journal of Life Sciences</source><volume>6</volume>: <fpage>221</fpage>–<lpage>232</lpage>.</mixed-citation></ref><ref id="B130"><mixed-citation xmlns:xlink="http://www.w3.org/1999/xlink" xlink:type="simple"><person-group><name name-style="western"><surname>Rocha</surname><given-names>RM</given-names></name><name name-style="western"><surname>Kremer</surname><given-names>LP</given-names></name></person-group> (<year>2005</year>) <article-title>Introduced Ascidians in Paranaguá Bay, Paraná, Southern Brazil.</article-title><source>Revista Brasileira de Zoologia</source><volume>22</volume>(<issue>4</issue>): <fpage>1170</fpage>–<lpage>1184</lpage>. <ext-link xlink:type="simple" ext-link-type="doi" xlink:href="10.1590/S0101-81752005000400052">https://doi.org/10.1590/S0101-81752005000400052</ext-link></mixed-citation></ref><ref id="B129"><mixed-citation xmlns:xlink="http://www.w3.org/1999/xlink" xlink:type="simple"><person-group><name name-style="western"><surname>Rocha</surname><given-names>RM</given-names></name><name name-style="western"><surname>Faria</surname><given-names>SB</given-names></name></person-group> (<year>2005</year>) <article-title>Ascidians at Currais Islands, Paraná, Brazil: taxonomy and distribution.</article-title><source>Biota Neotropica</source><volume>5</volume>(<issue>2</issue>): <fpage>1</fpage>–<lpage>20</lpage>. <ext-link xlink:type="simple" ext-link-type="doi" xlink:href="10.1590/S1676-06032005000300013">https://doi.org/10.1590/S1676-06032005000300013</ext-link></mixed-citation></ref><ref id="B90"><mixed-citation xmlns:xlink="http://www.w3.org/1999/xlink" xlink:type="simple"><person-group><name name-style="western"><surname>Monniot</surname><given-names>C</given-names></name><name name-style="western"><surname>Monniot</surname><given-names>F</given-names></name></person-group> (<year>1994</year>) <article-title>Additions to the inventory of eastern tropical Atlantic ascidians: arrival of cosmopolitan species.</article-title><source>Bulletin of Marine Science</source><volume>54</volume>(<issue>1</issue>): <fpage>71</fpage>–<lpage>93</lpage>.</mixed-citation></ref><ref id="B164"><mixed-citation xmlns:xlink="http://www.w3.org/1999/xlink" xlink:type="simple"><person-group><name name-style="western"><surname>Vasseur</surname><given-names>P</given-names></name></person-group> (<year>1970</year>) <article-title>Contribution à l’étude des Ascidies de Madagascar (région de Tuléar). III. La faune ascidiologique des herbiers à phanérogames marines.</article-title><source>Recueil des Travaux de la Station marine d’Endoume, Fasc hors serie suppl</source><volume>10</volume>: <fpage>209</fpage>–<lpage>221</lpage>.</mixed-citation></ref><ref id="B86"><mixed-citation xmlns:xlink="http://www.w3.org/1999/xlink" xlink:type="simple"><person-group><name name-style="western"><surname>Monniot</surname><given-names>C</given-names></name></person-group> (<year>1997</year>) <article-title>Ascidies phlébobranches du canal du Mozambique.</article-title><source>Zoosystema</source><volume>19</volume>(<issue>4</issue>): <fpage>557</fpage>–<lpage>571</lpage>.</mixed-citation></ref><ref id="B124"><mixed-citation xmlns:xlink="http://www.w3.org/1999/xlink" xlink:type="simple"><person-group><name name-style="western"><surname>Renganathan</surname><given-names>TK</given-names></name></person-group> (<year>1982</year>) <article-title>On the occurrence of a colonial ascidian <italic><tp:taxon-name><tp:taxon-name-part taxon-name-part-type="genus">Lissoclinum</tp:taxon-name-part><tp:taxon-name-part taxon-name-part-type="species">fragile</tp:taxon-name-part></tp:taxon-name></italic> (Van Name, 1902) from India.</article-title><source>Current Science</source><volume>51</volume>(<issue>3</issue>): <fpage>149</fpage>.</mixed-citation></ref><ref id="B149"><mixed-citation xmlns:xlink="http://www.w3.org/1999/xlink" xlink:type="simple"><person-group><name name-style="western"><surname>Tokioka</surname><given-names>T</given-names></name></person-group> (<year>1967</year>) <article-title>Pacific <tp:taxon-name><tp:taxon-name-part taxon-name-part-type="subphylum">Tunicata</tp:taxon-name-part></tp:taxon-name> of the United States National Museum.</article-title><source>Bulletin (United States National Museum)</source><volume>251</volume>: <fpage>1</fpage>–<lpage>247</lpage>. <ext-link xlink:type="simple" ext-link-type="doi" xlink:href="10.5479/si.03629236.251.1">https://doi.org/10.5479/si.03629236.251.1</ext-link></mixed-citation></ref><ref id="B53"><mixed-citation xmlns:xlink="http://www.w3.org/1999/xlink" xlink:type="simple"><person-group><name name-style="western"><surname>Lafargue</surname><given-names>F</given-names></name><name name-style="western"><surname>Vasseur</surname><given-names>P</given-names></name></person-group> (<year>1989</year>) <article-title>Ascidies des récifs coralliens du N. E. du canal de Mozambique (Campagne “Bentedi” du N. “Suroit”, 17 mars – 14 avril 1977).</article-title><source>Mésogée</source><volume>49</volume>: <fpage>59</fpage>–<lpage>66</lpage>.</mixed-citation></ref><ref id="B147"><mixed-citation xmlns:xlink="http://www.w3.org/1999/xlink" xlink:type="simple"><person-group><name name-style="western"><surname>Tokioka</surname><given-names>T</given-names></name></person-group> (<year>1954</year>) <article-title>Contribution to japanese ascidian fauna. 7. Invertebrate fauna of the intertidal zone of the Tokara Islands. Ascidians.</article-title><source>Publications of the Seto Marine Biological Laboratory</source><volume>3</volume>(<issue>3</issue>): <fpage>239</fpage>–<lpage>264</lpage>. <ext-link xlink:type="simple" ext-link-type="doi" xlink:href="10.5134/174491">https://doi.org/10.5134/174491</ext-link></mixed-citation></ref><ref id="B85"><mixed-citation xmlns:xlink="http://www.w3.org/1999/xlink" xlink:type="simple"><person-group><name name-style="western"><surname>Monniot</surname><given-names>C</given-names></name></person-group> (<year>1992</year>) Ascidies de Nouvelle-Calédonie. XI. Phlébobranches et Stolidobranches du plateau des Chesterfield. Bulletin du Muséum National d’Histoire Naturelle ser 4, sec A, 14(1): 3–22.</mixed-citation></ref><ref id="B109"><mixed-citation xmlns:xlink="http://www.w3.org/1999/xlink" xlink:type="simple"><person-group><name name-style="western"><surname>Monniot</surname><given-names>F</given-names></name><name name-style="western"><surname>Monniot</surname><given-names>C</given-names></name></person-group> (<year>2001</year>) <article-title>Ascidians from the tropical western Pacific.</article-title><source>Zoosystema</source><volume>23</volume>(<issue>2</issue>): <fpage>201</fpage>–<lpage>383</lpage>.</mixed-citation></ref><ref id="B55"><mixed-citation xmlns:xlink="http://www.w3.org/1999/xlink" xlink:type="simple"><person-group><name name-style="western"><surname>Lambert</surname><given-names>G</given-names></name></person-group> (<year>2003</year>) Marine biodiversity of Guam: the <tp:taxon-name><tp:taxon-name-part taxon-name-part-type="class">Ascidiacea</tp:taxon-name-part></tp:taxon-name>. Micronesica 35–36: 588–597.</mixed-citation></ref><ref id="B89"><mixed-citation xmlns:xlink="http://www.w3.org/1999/xlink" xlink:type="simple"><person-group><name name-style="western"><surname>Monniot</surname><given-names>C</given-names></name><name name-style="western"><surname>Monniot</surname><given-names>F</given-names></name></person-group> (<year>1987a</year>) <article-title>Les ascidies de Polynésie française.</article-title><source>Mémoires du Muséum d’histoire naturelle, séc A,</source><volume>136</volume>: <fpage>1</fpage>–<lpage>155</lpage>.</mixed-citation></ref><ref id="B92"><mixed-citation xmlns:xlink="http://www.w3.org/1999/xlink" xlink:type="simple"><person-group><name name-style="western"><surname>Monniot</surname><given-names>C</given-names></name><name name-style="western"><surname>Monniot</surname><given-names>F</given-names></name><name name-style="western"><surname>Laboute</surname><given-names>P</given-names></name></person-group> (<year>1985</year>) Ascidies du port de Papeete (Polynésie française): relations avec le milieu naturel et d’autres ports. Bulletin du Muséum National d’Histoire Naturelle ser 4, sec A, 7(3): 481–495.</mixed-citation></ref></ref-list></tp:taxon-treatment>
