# Supplementary material for: Checklist of ascidians (Chordata, Tunicata) from the southern Gulf of Mexico
Source: Zookeys. 2019 Mar 19;832:1–33. doi: 10.3897/zookeys.832.31712 (PMC6435601; doi:10.3897/zookeys.832.31712)
Supplement: XML Treatment for Didemnum duplicatum [file zookeys.832.31712-treatment20.xml]

<!DOCTYPE tp:taxon-treatment
  PUBLIC "-//TaxonX//DTD Taxonomic Treatment Publishing DTD v0 20100105//EN" "tax-treatment-NSO.dtd">
<tp:taxon-treatment xmlns:tp="http://www.plazi.org/taxpub"><tp:treatment-meta><kwd-group><label>Taxon classification</label><kwd><named-content xmlns:xlink="http://www.w3.org/1999/xlink" content-type="kingdom">Animalia</named-content></kwd><kwd><named-content xmlns:xlink="http://www.w3.org/1999/xlink" content-type="order">Aplousobranchia</named-content></kwd><kwd><named-content xmlns:xlink="http://www.w3.org/1999/xlink" content-type="family">Didemnidae</named-content></kwd></kwd-group><mixed-citation publication-type="journal"><person-group><name><surname>A. Palomino-Alvarez</surname><given-names>Lilian</given-names></name><name><surname>Moreira Rocha</surname><given-names>Rosana</given-names></name><name><surname>Simões</surname><given-names>Nuno</given-names></name></person-group><article-title>Checklist of ascidians (<tp:taxon-name><tp:taxon-name-part taxon-name-part-type="phylum">Chordata</tp:taxon-name-part></tp:taxon-name>, <tp:taxon-name><tp:taxon-name-part taxon-name-part-type="subphylum">Tunicata</tp:taxon-name-part></tp:taxon-name>) from the southern Gulf of Mexico</article-title><source>Zookeys</source><day>19</day><month>3</month><year>2019</year><volume>832</volume><fpage>1</fpage><lpage>33</lpage><pub-id pub-id-type="doi">10.3897/zookeys.832.31712</pub-id></mixed-citation></tp:treatment-meta><tp:nomenclature><tp:taxon-name>
                        <tp:taxon-name-part taxon-name-part-type="genus" reg="Didemnum">Didemnum</tp:taxon-name-part>
                        <tp:taxon-name-part taxon-name-part-type="species" reg="duplicatum">duplicatum</tp:taxon-name-part>
                      </tp:taxon-name><tp:taxon-authority>Monniot, 1983</tp:taxon-authority></tp:nomenclature><tp:treatment-sec sec-type="material" id="SECID0ETMDI"><title>Material examined.</title><p><abbrev xmlns:xlink="http://www.w3.org/1999/xlink" content-type="institution" xlink:title="Colección de Ascidias del Golfo de México" id="ABBRID0EZMDI" xlink:type="simple">CAGoM</abbrev>-050, <abbrev xmlns:xlink="http://www.w3.org/1999/xlink" content-type="institution" xlink:title="Colección de Ascidias del Golfo de México" id="ABBRID0E5MDI" xlink:type="simple">CAGoM</abbrev>-0475, <abbrev xmlns:xlink="http://www.w3.org/1999/xlink" xlink:title="Progreso Harbor" id="ABBRID0EDNDI" xlink:type="simple">Pro</abbrev> 1, 13 m, 26-05-2015, leg. L. Palomino-Alvarez; <abbrev xmlns:xlink="http://www.w3.org/1999/xlink" content-type="institution" xlink:title="Colección de Ascidias del Golfo de México" id="ABBRID0EHNDI" xlink:type="simple">CAGoM</abbrev>-0080, <abbrev xmlns:xlink="http://www.w3.org/1999/xlink" xlink:title="Seybaplaya" id="ABBRID0EMNDI" xlink:type="simple">Sey</abbrev> 3, 8 m, 12-06-2015, leg. L. Palomino-Alvarez; <abbrev xmlns:xlink="http://www.w3.org/1999/xlink" content-type="institution" xlink:title="Colección de Ascidias del Golfo de México" id="ABBRID0EQNDI" xlink:type="simple">CAGoM</abbrev>-0108, <abbrev xmlns:xlink="http://www.w3.org/1999/xlink" xlink:title="Madagascar Reef" id="ABBRID0EVNDI" xlink:type="simple">Mad</abbrev> 4, 11 m, 17-06-2015, leg. L. Palomino-Alvarez; <abbrev xmlns:xlink="http://www.w3.org/1999/xlink" content-type="institution" xlink:title="Colección de Ascidias del Golfo de México" id="ABBRID0EZNDI" xlink:type="simple">CAGoM</abbrev>-0126, <abbrev xmlns:xlink="http://www.w3.org/1999/xlink" content-type="institution" xlink:title="Colección de Ascidias del Golfo de México" id="ABBRID0E5NDI" xlink:type="simple">CAGoM</abbrev>-0133, <abbrev xmlns:xlink="http://www.w3.org/1999/xlink" xlink:title="Bajo 10 Reef" id="ABBRID0EDODI" xlink:type="simple">B10</abbrev>, 7 m, 17-06-2015, leg. L. Palomino-Alvarez; <abbrev xmlns:xlink="http://www.w3.org/1999/xlink" content-type="institution" xlink:title="Colección de Ascidias del Golfo de México" id="ABBRID0EHODI" xlink:type="simple">CAGoM</abbrev>-0186, <abbrev xmlns:xlink="http://www.w3.org/1999/xlink" xlink:title="Arcas Cay Reef" id="ABBRID0EMODI" xlink:type="simple">Arc</abbrev> 6, 8 m, 30-10-2015, leg. L. Palomino-Alvarez.</p></tp:treatment-sec><tp:treatment-sec sec-type="remarks" id="SECID0EQODI"><title>Remarks.</title><p>Colonies were found only near shore (harbors) and on artificial reefs. Recent molecular unpublished data (RMR) suggests that this might by a complex of three species.</p></tp:treatment-sec><tp:treatment-sec sec-type="distribution" id="SECID0EVODI"><title>Global distribution.</title><p>United States (<xref ref-type="bibr" rid="B57">Lambert et al. 2005</xref>), Jamaica (<xref ref-type="bibr" rid="B30">Goodbody 2003</xref>), Guadeloupe (<xref ref-type="bibr" rid="B82">Monniot 1983a</xref>), Belize (<xref ref-type="bibr" rid="B29">Goodbody 2000</xref>), Curaçao (Goodbody 1984), Venezuela (Goodbody 1984; <xref ref-type="bibr" rid="B133">Rocha et al. 2010</xref>), Tobago (<xref ref-type="bibr" rid="B16">Cole 2012</xref>), French Guiana (<xref ref-type="bibr" rid="B104">Monniot 2016</xref>).</p></tp:treatment-sec><ref-list><ref id="B57"><mixed-citation xmlns:xlink="http://www.w3.org/1999/xlink" xlink:type="simple"><person-group><name name-style="western"><surname>Lambert</surname><given-names>G</given-names></name><name name-style="western"><surname>Faulkes</surname><given-names>Z</given-names></name><name name-style="western"><surname>Lambert</surname><given-names>CC</given-names></name><name name-style="western"><surname>Scofield</surname><given-names>VL</given-names></name></person-group> (<year>2005</year>) <article-title>Ascidians of South Padre Island, Texas, with a key to species.</article-title><source>Texas Journal of Science</source><volume>57</volume>: <fpage>251</fpage>–<lpage>262</lpage>.</mixed-citation></ref><ref id="B30"><mixed-citation xmlns:xlink="http://www.w3.org/1999/xlink" xlink:type="simple"><person-group><name name-style="western"><surname>Goodbody</surname><given-names>I</given-names></name></person-group> (<year>2003</year>) <article-title>The ascidian fauna of Port Royal, Jamaica 1. Harbor and mangrove dwelling species.</article-title><source>Bulletin of Marine Science</source><volume>73</volume>: <fpage>457</fpage>–<lpage>476</lpage>.</mixed-citation></ref><ref id="B82"><mixed-citation xmlns:xlink="http://www.w3.org/1999/xlink" xlink:type="simple"><person-group><name name-style="western"><surname>Monniot</surname><given-names>C</given-names></name></person-group> (<year>1983a</year>) Ascidies littorales de Guadeloupe. II. Phlébobranches. Bulletin du Muséum National d’Histoire Naturelle ser 4, sec A, 5(1): 51–71.</mixed-citation></ref><ref id="B29"><mixed-citation xmlns:xlink="http://www.w3.org/1999/xlink" xlink:type="simple"><person-group><name name-style="western"><surname>Goodbody</surname><given-names>I</given-names></name></person-group> (<year>2000</year>) <article-title>Diversity and distribution of ascidians (<tp:taxon-name><tp:taxon-name-part taxon-name-part-type="subphylum">Tunicata</tp:taxon-name-part></tp:taxon-name>) in the Pelican Cays, Belize.</article-title><source>Atoll Research Bulletin</source><volume>480</volume>: <fpage>1</fpage>–<lpage>33</lpage>. <ext-link xlink:type="simple" ext-link-type="doi" xlink:href="10.5479/si.00775630.480">https://doi.org/10.5479/si.00775630.480</ext-link></mixed-citation></ref><ref id="B133"><mixed-citation xmlns:xlink="http://www.w3.org/1999/xlink" xlink:type="simple"><person-group><name name-style="western"><surname>Rocha</surname><given-names>RM</given-names></name><name name-style="western"><surname>Guerra-Castro</surname><given-names>E</given-names></name><name name-style="western"><surname>Lira</surname><given-names>C</given-names></name><name name-style="western"><surname>Pauls</surname><given-names>SM</given-names></name><name name-style="western"><surname>Hernandez</surname><given-names>I</given-names></name><name name-style="western"><surname>Pérez</surname><given-names>A</given-names></name><name name-style="western"><surname>Sardi</surname><given-names>A</given-names></name><name name-style="western"><surname>Pérez</surname><given-names>J</given-names></name><name name-style="western"><surname>Herrera</surname><given-names>C</given-names></name><name name-style="western"><surname>Carbonini</surname><given-names>AK</given-names></name><name name-style="western"><surname>Caraballo</surname><given-names>V</given-names></name><name name-style="western"><surname>Salazar</surname><given-names>D</given-names></name><name name-style="western"><surname>Diaz</surname><given-names>MC</given-names></name><name name-style="western"><surname>Cruz-Motta</surname><given-names>JJ</given-names></name></person-group> (<year>2010</year>) <article-title>Inventory of ascidians (<tp:taxon-name><tp:taxon-name-part taxon-name-part-type="subphylum">Tunicata</tp:taxon-name-part></tp:taxon-name>, <tp:taxon-name><tp:taxon-name-part taxon-name-part-type="class">Ascidiacea</tp:taxon-name-part></tp:taxon-name>) from the National Park La Restinga, Isla Margarita, Venezuela.</article-title><source>Biota Neotropica</source><volume>10</volume>(<issue>1</issue>): <fpage>1</fpage>–<lpage>10</lpage>. <ext-link xlink:type="simple" ext-link-type="doi" xlink:href="10.1590/S1676-06032010000100021">https://doi.org/10.1590/S1676-06032010000100021</ext-link></mixed-citation></ref><ref id="B16"><mixed-citation xmlns:xlink="http://www.w3.org/1999/xlink" xlink:type="simple"><person-group><name name-style="western"><surname>Cole</surname><given-names>LL</given-names></name></person-group> (<year>2012</year>) <article-title>Diversity and distribution of <tp:taxon-name><tp:taxon-name-part taxon-name-part-type="subphylum">Tunicata</tp:taxon-name-part></tp:taxon-name> (<tp:taxon-name><tp:taxon-name-part taxon-name-part-type="subphylum">Urochordata</tp:taxon-name-part></tp:taxon-name>) in Tobago.</article-title><source>Journal of Life Sciences</source><volume>6</volume>: <fpage>221</fpage>–<lpage>232</lpage>.</mixed-citation></ref><ref id="B104"><mixed-citation xmlns:xlink="http://www.w3.org/1999/xlink" xlink:type="simple"><person-group><name name-style="western"><surname>Monniot</surname><given-names>F</given-names></name></person-group> (<year>2016</year>) <article-title>Ascidians (<tp:taxon-name><tp:taxon-name-part taxon-name-part-type="subphylum">Tunicata</tp:taxon-name-part></tp:taxon-name>) of the French Guiana Expedition.</article-title><source>Zootaxa</source><volume>4114</volume>(<issue>3</issue>): <fpage>201</fpage>–<lpage>245</lpage>. <ext-link xlink:type="simple" ext-link-type="doi" xlink:href="10.11646/zootaxa.4114.3.1">https://doi.org/10.11646/zootaxa.4114.3.1</ext-link></mixed-citation></ref></ref-list></tp:taxon-treatment>
