# Supplementary material for: Checklist of ascidians (Chordata, Tunicata) from the southern Gulf of Mexico
Source: Zookeys. 2019 Mar 19;832:1–33. doi: 10.3897/zookeys.832.31712 (PMC6435601; doi:10.3897/zookeys.832.31712)
Supplement: XML Treatment for Didemnum granulatum [file zookeys.832.31712-treatment21.xml]

<!DOCTYPE tp:taxon-treatment
  PUBLIC "-//TaxonX//DTD Taxonomic Treatment Publishing DTD v0 20100105//EN" "tax-treatment-NSO.dtd">
<tp:taxon-treatment xmlns:tp="http://www.plazi.org/taxpub"><tp:treatment-meta><kwd-group><label>Taxon classification</label><kwd><named-content xmlns:xlink="http://www.w3.org/1999/xlink" content-type="kingdom">Animalia</named-content></kwd><kwd><named-content xmlns:xlink="http://www.w3.org/1999/xlink" content-type="order">Aplousobranchia</named-content></kwd><kwd><named-content xmlns:xlink="http://www.w3.org/1999/xlink" content-type="family">Didemnidae</named-content></kwd></kwd-group><mixed-citation publication-type="journal"><person-group><name><surname>A. Palomino-Alvarez</surname><given-names>Lilian</given-names></name><name><surname>Moreira Rocha</surname><given-names>Rosana</given-names></name><name><surname>Simões</surname><given-names>Nuno</given-names></name></person-group><article-title>Checklist of ascidians (<tp:taxon-name><tp:taxon-name-part taxon-name-part-type="phylum">Chordata</tp:taxon-name-part></tp:taxon-name>, <tp:taxon-name><tp:taxon-name-part taxon-name-part-type="subphylum">Tunicata</tp:taxon-name-part></tp:taxon-name>) from the southern Gulf of Mexico</article-title><source>Zookeys</source><day>19</day><month>3</month><year>2019</year><volume>832</volume><fpage>1</fpage><lpage>33</lpage><pub-id pub-id-type="doi">10.3897/zookeys.832.31712</pub-id></mixed-citation></tp:treatment-meta><tp:nomenclature><tp:taxon-name>
                        <tp:taxon-name-part taxon-name-part-type="genus" reg="Didemnum">Didemnum</tp:taxon-name-part>
                        <tp:taxon-name-part taxon-name-part-type="species" reg="granulatum">granulatum</tp:taxon-name-part>
                      </tp:taxon-name><tp:taxon-authority>Tokioka, 1954</tp:taxon-authority></tp:nomenclature><tp:treatment-sec sec-type="material" id="SECID0E1QDI"><title>Material examined.</title><p><abbrev xmlns:xlink="http://www.w3.org/1999/xlink" content-type="institution" xlink:title="Colección de Ascidias del Golfo de México" id="ABBRID0EARDI" xlink:type="simple">CAGoM</abbrev>-0075, <abbrev xmlns:xlink="http://www.w3.org/1999/xlink" xlink:title="Madagascar Reef" id="ABBRID0EFRDI" xlink:type="simple">Mad</abbrev> 3, 7 m, 27-05-2015, leg. L. Palomino-Alvarez; <abbrev xmlns:xlink="http://www.w3.org/1999/xlink" content-type="institution" xlink:title="Colección de Ascidias del Golfo de México" id="ABBRID0EJRDI" xlink:type="simple">CAGoM</abbrev>-0153, <abbrev xmlns:xlink="http://www.w3.org/1999/xlink" xlink:title="Ría Lagartos" xlink:type="simple">Lar</abbrev> 2, 10 m, 07-10-2015, leg. L. Palomino-Alvarez.</p></tp:treatment-sec><tp:treatment-sec sec-type="remarks" id="SECID0EORDI"><title>Remarks.</title><p>With a global distribution, <italic><tp:taxon-name><tp:taxon-name-part taxon-name-part-type="genus" reg="Didemnum">D.</tp:taxon-name-part><tp:taxon-name-part taxon-name-part-type="species" reg="granulatum">granulatum</tp:taxon-name-part></tp:taxon-name></italic> is known to rapidly colonize artificial substrates (<xref ref-type="bibr" rid="B116">Oren and Benayahu 1998</xref>), so it may be widely introduced, but its origin is unknown. In the southern Gulf of Mexico colonies were found on corals, rocks and algae near shore.</p></tp:treatment-sec><tp:treatment-sec sec-type="distribution" id="SECID0EDSDI"><title>Global distribution.</title><p>Panama (<xref ref-type="bibr" rid="B132">Rocha et al. 2005</xref>), French Guiana (<xref ref-type="bibr" rid="B104">Monniot 2016</xref>), Brazil (<xref ref-type="bibr" rid="B20">Dias et al. 2012</xref>; <xref ref-type="bibr" rid="B118">Paiva et al. 2015</xref>), Senegal (<xref ref-type="bibr" rid="B90">Monniot and Monniot 1994</xref>), South Africa (Monniot et al. 2001), Red Sea (<xref ref-type="bibr" rid="B141">Shenkar 2012</xref>), Hong Kong (<xref ref-type="bibr" rid="B51">Kott and Goodbody 1982</xref>), Philippines (<xref ref-type="bibr" rid="B109">Monniot and Monniot 2001</xref>), Papua New Guinea (<xref ref-type="bibr" rid="B109">Monniot and Monniot 2001</xref>), Japan (<xref ref-type="bibr" rid="B147">Tokioka 1954</xref>), Australia (<xref ref-type="bibr" rid="B50">Kott 2001</xref>), New Caledonia (<xref ref-type="bibr" rid="B101">Monniot 1995</xref>), French Polynesia (<xref ref-type="bibr" rid="B89">Monniot and Monniot 1987a</xref>), and Fiji (<xref ref-type="bibr" rid="B47">Kott 1981</xref>).</p></tp:treatment-sec><ref-list><ref id="B116"><mixed-citation xmlns:xlink="http://www.w3.org/1999/xlink" xlink:type="simple"><person-group><name name-style="western"><surname>Oren</surname><given-names>U</given-names></name><name name-style="western"><surname>Benayahu</surname><given-names>Y</given-names></name></person-group> (<year>1998</year>) <article-title>Didemnid ascidians: rapid colonizers of artificial reefs in Eilat (Red Sea).</article-title><source>Bulletin of Marine Science</source><volume>63</volume>(<issue>1</issue>): <fpage>199</fpage>–<lpage>206</lpage>.</mixed-citation></ref><ref id="B132"><mixed-citation xmlns:xlink="http://www.w3.org/1999/xlink" xlink:type="simple"><person-group><name name-style="western"><surname>Rocha</surname><given-names>RM</given-names></name><name name-style="western"><surname>Farias</surname><given-names>SB</given-names></name><name name-style="western"><surname>Moreno</surname><given-names>TR</given-names></name></person-group> (<year>2005</year>) <article-title>Ascidians from Bocas del Toro, Panamá. I Biodiversity.</article-title><source>Caribbean Journal of Science</source><volume>41</volume>: <fpage>600</fpage>–<lpage>612</lpage>.</mixed-citation></ref><ref id="B104"><mixed-citation xmlns:xlink="http://www.w3.org/1999/xlink" xlink:type="simple"><person-group><name name-style="western"><surname>Monniot</surname><given-names>F</given-names></name></person-group> (<year>2016</year>) <article-title>Ascidians (<tp:taxon-name><tp:taxon-name-part taxon-name-part-type="subphylum">Tunicata</tp:taxon-name-part></tp:taxon-name>) of the French Guiana Expedition.</article-title><source>Zootaxa</source><volume>4114</volume>(<issue>3</issue>): <fpage>201</fpage>–<lpage>245</lpage>. <ext-link xlink:type="simple" ext-link-type="doi" xlink:href="10.11646/zootaxa.4114.3.1">https://doi.org/10.11646/zootaxa.4114.3.1</ext-link></mixed-citation></ref><ref id="B20"><mixed-citation xmlns:xlink="http://www.w3.org/1999/xlink" xlink:type="simple"><person-group><name name-style="western"><surname>Dias</surname><given-names>G</given-names></name><name name-style="western"><surname>Rocha</surname><given-names>RM</given-names></name><name name-style="western"><surname>Lotufo</surname><given-names>TMC</given-names></name><name name-style="western"><surname>Kremer</surname><given-names>LP</given-names></name></person-group> (<year>2012</year>) <article-title>Fifty years of ascidian biodiversity research in São Sebastião, Brazil.</article-title><source>Journal of the Marine Biological Association of the United Kingdom</source><volume>93</volume>(<issue>1</issue>): <fpage>273</fpage>–<lpage>282</lpage>.</mixed-citation></ref><ref id="B118"><mixed-citation xmlns:xlink="http://www.w3.org/1999/xlink" xlink:type="simple"><person-group><name name-style="western"><surname>Paiva</surname><given-names>SV</given-names></name><name name-style="western"><surname>Oliveira-Filho</surname><given-names>RR</given-names></name><name name-style="western"><surname>Lotufo</surname><given-names>TMC</given-names></name></person-group> (<year>2015</year>) Ascidians from Rocas Atoll, northeast Brazil. Frontiers in Marine Science 2: 39. <ext-link xlink:type="simple" ext-link-type="doi" xlink:href="10.3389/fmars.2015.00039">https://doi.org/10.3389/fmars.2015.00039</ext-link></mixed-citation></ref><ref id="B90"><mixed-citation xmlns:xlink="http://www.w3.org/1999/xlink" xlink:type="simple"><person-group><name name-style="western"><surname>Monniot</surname><given-names>C</given-names></name><name name-style="western"><surname>Monniot</surname><given-names>F</given-names></name></person-group> (<year>1994</year>) <article-title>Additions to the inventory of eastern tropical Atlantic ascidians: arrival of cosmopolitan species.</article-title><source>Bulletin of Marine Science</source><volume>54</volume>(<issue>1</issue>): <fpage>71</fpage>–<lpage>93</lpage>.</mixed-citation></ref><ref id="B141"><mixed-citation xmlns:xlink="http://www.w3.org/1999/xlink" xlink:type="simple"><person-group><name name-style="western"><surname>Shenkar</surname><given-names>N</given-names></name></person-group> (<year>2012</year>) <article-title>Ascidian (<tp:taxon-name><tp:taxon-name-part taxon-name-part-type="phylum">Chordata</tp:taxon-name-part></tp:taxon-name>, <tp:taxon-name><tp:taxon-name-part taxon-name-part-type="class">Ascidiacea</tp:taxon-name-part></tp:taxon-name>) diversity in the Red Sea.</article-title><source>Marine Biodiversity Records</source><volume>42</volume>(<issue>4</issue>): <fpage>459</fpage>–<lpage>469</lpage>. <ext-link xlink:type="simple" ext-link-type="doi" xlink:href="10.1007/s12526-012-0124-5">https://doi.org/10.1007/s12526-012-0124-5</ext-link></mixed-citation></ref><ref id="B51"><mixed-citation xmlns:xlink="http://www.w3.org/1999/xlink" xlink:type="simple"><person-group><name name-style="western"><surname>Kott</surname><given-names>P</given-names></name><name name-style="western"><surname>Goodbody</surname><given-names>I</given-names></name></person-group> (<year>1982</year>) <article-title>The ascidians of Hong Kong.</article-title> In: <person-group><name name-style="western"><surname>Morton</surname><given-names>BS</given-names></name><name name-style="western"><surname>Tseng</surname><given-names>CK</given-names></name></person-group> (<role>Eds</role>) <issue-title>The marine flora and fauna of Hong Kong and Southern China.</issue-title><source>University Press, Hong Kong</source>, <fpage>503</fpage>–<lpage>554</lpage>.</mixed-citation></ref><ref id="B109"><mixed-citation xmlns:xlink="http://www.w3.org/1999/xlink" xlink:type="simple"><person-group><name name-style="western"><surname>Monniot</surname><given-names>F</given-names></name><name name-style="western"><surname>Monniot</surname><given-names>C</given-names></name></person-group> (<year>2001</year>) <article-title>Ascidians from the tropical western Pacific.</article-title><source>Zoosystema</source><volume>23</volume>(<issue>2</issue>): <fpage>201</fpage>–<lpage>383</lpage>.</mixed-citation></ref><ref id="B147"><mixed-citation xmlns:xlink="http://www.w3.org/1999/xlink" xlink:type="simple"><person-group><name name-style="western"><surname>Tokioka</surname><given-names>T</given-names></name></person-group> (<year>1954</year>) <article-title>Contribution to japanese ascidian fauna. 7. Invertebrate fauna of the intertidal zone of the Tokara Islands. Ascidians.</article-title><source>Publications of the Seto Marine Biological Laboratory</source><volume>3</volume>(<issue>3</issue>): <fpage>239</fpage>–<lpage>264</lpage>. <ext-link xlink:type="simple" ext-link-type="doi" xlink:href="10.5134/174491">https://doi.org/10.5134/174491</ext-link></mixed-citation></ref><ref id="B50"><mixed-citation xmlns:xlink="http://www.w3.org/1999/xlink" xlink:type="simple"><person-group><name name-style="western"><surname>Kott</surname><given-names>P</given-names></name></person-group> (<year>2001</year>) <article-title>The australian <tp:taxon-name><tp:taxon-name-part taxon-name-part-type="class">Ascidiacea</tp:taxon-name-part></tp:taxon-name> Part 4, <tp:taxon-name><tp:taxon-name-part taxon-name-part-type="suborder">Aplousobranchia</tp:taxon-name-part></tp:taxon-name> (3), <tp:taxon-name><tp:taxon-name-part taxon-name-part-type="family">Didemnidae</tp:taxon-name-part></tp:taxon-name>.</article-title><source>Memoirs of the Queensland Museum</source><volume>47</volume>(<issue>1</issue>): <fpage>1</fpage>–<lpage>407</lpage>.</mixed-citation></ref><ref id="B101"><mixed-citation xmlns:xlink="http://www.w3.org/1999/xlink" xlink:type="simple"><person-group><name name-style="western"><surname>Monniot</surname><given-names>F</given-names></name></person-group> (<year>1995</year>) Ascidies de Nouvelle-Caledónie. XV. Le genre <italic><tp:taxon-name><tp:taxon-name-part taxon-name-part-type="genus">Didemnum</tp:taxon-name-part></tp:taxon-name></italic>. Bulletin du Muséum National d’Histoire Naturelle 4 ser, sec A, 16(2–4): 299–344.</mixed-citation></ref><ref id="B89"><mixed-citation xmlns:xlink="http://www.w3.org/1999/xlink" xlink:type="simple"><person-group><name name-style="western"><surname>Monniot</surname><given-names>C</given-names></name><name name-style="western"><surname>Monniot</surname><given-names>F</given-names></name></person-group> (<year>1987a</year>) <article-title>Les ascidies de Polynésie française.</article-title><source>Mémoires du Muséum d’histoire naturelle, séc A,</source><volume>136</volume>: <fpage>1</fpage>–<lpage>155</lpage>.</mixed-citation></ref><ref id="B47"><mixed-citation xmlns:xlink="http://www.w3.org/1999/xlink" xlink:type="simple"><person-group><name name-style="western"><surname>Kott</surname><given-names>P</given-names></name></person-group> (<year>1981</year>) <article-title>The ascidians of the Reef Flats of Fiji.</article-title><source>Proceedings of the Linnean Society of New South Wales</source><volume>105</volume>(<issue>3</issue>): <fpage>147</fpage>–<lpage>212</lpage>.</mixed-citation></ref></ref-list></tp:taxon-treatment>
