# Supplementary material for: Checklist of ascidians (Chordata, Tunicata) from the southern Gulf of Mexico
Source: Zookeys. 2019 Mar 19;832:1–33. doi: 10.3897/zookeys.832.31712 (PMC6435601; doi:10.3897/zookeys.832.31712)
Supplement: XML Treatment for Polyclinum constellatum [file zookeys.832.31712-treatment22.xml]

<!DOCTYPE tp:taxon-treatment
  PUBLIC "-//TaxonX//DTD Taxonomic Treatment Publishing DTD v0 20100105//EN" "tax-treatment-NSO.dtd">
<tp:taxon-treatment xmlns:tp="http://www.plazi.org/taxpub"><tp:treatment-meta><kwd-group><label>Taxon classification</label><kwd><named-content xmlns:xlink="http://www.w3.org/1999/xlink" content-type="kingdom">Animalia</named-content></kwd><kwd><named-content xmlns:xlink="http://www.w3.org/1999/xlink" content-type="order">Aplousobranchia</named-content></kwd><kwd><named-content xmlns:xlink="http://www.w3.org/1999/xlink" content-type="family">Polyclinidae</named-content></kwd></kwd-group><mixed-citation publication-type="journal"><person-group><name><surname>A. Palomino-Alvarez</surname><given-names>Lilian</given-names></name><name><surname>Moreira Rocha</surname><given-names>Rosana</given-names></name><name><surname>Simões</surname><given-names>Nuno</given-names></name></person-group><article-title>Checklist of ascidians (<tp:taxon-name><tp:taxon-name-part taxon-name-part-type="phylum">Chordata</tp:taxon-name-part></tp:taxon-name>, <tp:taxon-name><tp:taxon-name-part taxon-name-part-type="subphylum">Tunicata</tp:taxon-name-part></tp:taxon-name>) from the southern Gulf of Mexico</article-title><source>Zookeys</source><day>19</day><month>3</month><year>2019</year><volume>832</volume><fpage>1</fpage><lpage>33</lpage><pub-id pub-id-type="doi">10.3897/zookeys.832.31712</pub-id></mixed-citation></tp:treatment-meta><tp:nomenclature><tp:taxon-name>
                        <tp:taxon-name-part taxon-name-part-type="genus" reg="Polyclinum">Polyclinum</tp:taxon-name-part>
                        <tp:taxon-name-part taxon-name-part-type="species" reg="constellatum">constellatum</tp:taxon-name-part>
                      </tp:taxon-name><tp:taxon-authority>Savigny, 1816</tp:taxon-authority><xref ref-type="fig" rid="F4">Fig. 4M</xref></tp:nomenclature><tp:treatment-sec sec-type="material" id="SECID0E6VDI"><title>Material examined.</title><p><abbrev xmlns:xlink="http://www.w3.org/1999/xlink" content-type="institution" xlink:title="Colección de Ascidias del Golfo de México" id="ABBRID0EFWDI" xlink:type="simple">CAGoM</abbrev>-0731, <abbrev xmlns:xlink="http://www.w3.org/1999/xlink" content-type="institution" xlink:title="Colección de Ascidias del Golfo de México" id="ABBRID0EKWDI" xlink:type="simple">CAGoM</abbrev>-0732, <abbrev xmlns:xlink="http://www.w3.org/1999/xlink" content-type="institution" xlink:title="Colección de Ascidias del Golfo de México" id="ABBRID0EPWDI" xlink:type="simple">CAGoM</abbrev>-0736, <abbrev xmlns:xlink="http://www.w3.org/1999/xlink" xlink:title="Chelém Coastal Lagoon" id="ABBRID0EUWDI" xlink:type="simple">Chel</abbrev> 1, 0 m, 21-03-2018, leg. R.M. Rocha.</p></tp:treatment-sec><tp:treatment-sec sec-type="remarks" id="SECID0EYWDI"><title>Remarks.</title><p>This is another widespread species that was probably introduced in the southern Gulf of Mexico, yet we only found it in one harbor. The high salinity tolerance has been observed in Margarita Island, Venezuela where the species has also been found in an estuary with salinity &gt; 50 ppt (<xref ref-type="bibr" rid="B133">Rocha et al. 2010</xref>).</p></tp:treatment-sec><tp:treatment-sec sec-type="distribution" id="SECID0ECXDI"><title>Global distribution.</title><p>United States (<xref ref-type="bibr" rid="B162">Van Name 1945</xref>), Gulf of Mexico (<xref ref-type="bibr" rid="B162">Van Name 1945</xref>; <xref ref-type="bibr" rid="B57">Lambert et al. 2005</xref>), Bahamas (<xref ref-type="bibr" rid="B162">Van Name 1945</xref>), Bermuda (<xref ref-type="bibr" rid="B95">Monniot 1972</xref>), Cuba (<xref ref-type="bibr" rid="B162">Van Name 1945</xref>), Jamaica (<xref ref-type="bibr" rid="B162">Van Name 1945</xref>, <xref ref-type="bibr" rid="B28">Goodbody 1993</xref>), Puerto Rico (<xref ref-type="bibr" rid="B159">Van Name 1921</xref>), Guadeloupe (<xref ref-type="bibr" rid="B83">Monniot 1983b</xref>), Martinique (<xref ref-type="bibr" rid="B33">Gravier 1955</xref>), Belize (<xref ref-type="bibr" rid="B29">Goodbody 2000</xref>), Panama (Carman et al. 2010), Colombia (<xref ref-type="bibr" rid="B162">Van Name 1945</xref>), Curaçao (Millar 1962; Goodbody 1984), Venezuela (<xref ref-type="bibr" rid="B133">Rocha et al. 2010</xref>; <xref ref-type="bibr" rid="B12">Carballo-Pérez and Díaz 2011</xref>), French Guiana (<xref ref-type="bibr" rid="B104">Monniot 2016</xref>), Brazil (<xref ref-type="bibr" rid="B69">Millar 1958</xref>; <xref ref-type="bibr" rid="B137">Rodrigues and Rocha 1993</xref>; <xref ref-type="bibr" rid="B132">Rocha et al. 2005</xref>, 2011), South Africa (<xref ref-type="bibr" rid="B67">Millar 1955</xref>), Mozambique (<xref ref-type="bibr" rid="B62">Michaelsen 1919</xref>, Monniot and Monniot 1976), Madagascar (<xref ref-type="bibr" rid="B164">Vasseur 1970</xref>), Mauritius Island (<xref ref-type="bibr" rid="B138">Savigny 1816</xref>), Persian Gulf (<xref ref-type="bibr" rid="B91">Monniot and Monniot 1997</xref>), Japan (<xref ref-type="bibr" rid="B148">Tokioka 1963</xref>, <xref ref-type="bibr" rid="B149">1967</xref>), China (<xref ref-type="bibr" rid="B63">Michaelsen 1923</xref>), New Caledonia (<xref ref-type="bibr" rid="B102">Monniot 2007</xref>).</p></tp:treatment-sec><tp:treatment-sec><!--Section generated to contain objects referenced in tp:taxon-treatment.--><fig id="F4" position="float" orientation="portrait"><label>Figure 4.</label><caption><p>Photos of live specimens in the field (continued). <bold>M</bold><italic><tp:taxon-name><tp:taxon-name-part taxon-name-part-type="genus" reg="Polyclinum">Polyclinum</tp:taxon-name-part><tp:taxon-name-part taxon-name-part-type="species" reg="constellatum">constellatum</tp:taxon-name-part></tp:taxon-name></italic><bold>N</bold><tp:taxon-name><tp:taxon-name-part taxon-name-part-type="genus" reg="Euherdmania">Euherdmania</tp:taxon-name-part><tp:taxon-name-part taxon-name-part-type="uncertainty-rank">aff.</tp:taxon-name-part><tp:taxon-name-part taxon-name-part-type="species" reg="vitrea">vitrea</tp:taxon-name-part></tp:taxon-name><bold>O</bold><italic><tp:taxon-name><tp:taxon-name-part taxon-name-part-type="genus" reg="Polycarpa">Polycarpa</tp:taxon-name-part><tp:taxon-name-part taxon-name-part-type="species" reg="cartilaginea">cartilaginea</tp:taxon-name-part></tp:taxon-name></italic><bold>P</bold><italic><tp:taxon-name><tp:taxon-name-part taxon-name-part-type="genus" reg="Botrylloides">Botrylloides</tp:taxon-name-part><tp:taxon-name-part taxon-name-part-type="species" reg="magnicoecus">magnicoecus</tp:taxon-name-part></tp:taxon-name></italic><bold>Q</bold><italic><tp:taxon-name><tp:taxon-name-part taxon-name-part-type="genus" reg="Botrylloides">Botrylloides</tp:taxon-name-part><tp:taxon-name-part taxon-name-part-type="species" reg="niger">niger</tp:taxon-name-part></tp:taxon-name></italic><bold>R</bold><italic><tp:taxon-name><tp:taxon-name-part taxon-name-part-type="genus" reg="Microcosmus">Microcosmus</tp:taxon-name-part><tp:taxon-name-part taxon-name-part-type="species" reg="exasperatus">exasperatus</tp:taxon-name-part></tp:taxon-name></italic>. Scale bar: 1 cm.</p></caption><graphic xmlns:xlink="http://www.w3.org/1999/xlink" xlink:href="zookeys-832-001-g004.jpg" position="float" orientation="portrait" xlink:type="simple" id="oo_275539.jpg"/></fig></tp:treatment-sec><ref-list><ref id="B133"><mixed-citation xmlns:xlink="http://www.w3.org/1999/xlink" xlink:type="simple"><person-group><name name-style="western"><surname>Rocha</surname><given-names>RM</given-names></name><name name-style="western"><surname>Guerra-Castro</surname><given-names>E</given-names></name><name name-style="western"><surname>Lira</surname><given-names>C</given-names></name><name name-style="western"><surname>Pauls</surname><given-names>SM</given-names></name><name name-style="western"><surname>Hernandez</surname><given-names>I</given-names></name><name name-style="western"><surname>Pérez</surname><given-names>A</given-names></name><name name-style="western"><surname>Sardi</surname><given-names>A</given-names></name><name name-style="western"><surname>Pérez</surname><given-names>J</given-names></name><name name-style="western"><surname>Herrera</surname><given-names>C</given-names></name><name name-style="western"><surname>Carbonini</surname><given-names>AK</given-names></name><name name-style="western"><surname>Caraballo</surname><given-names>V</given-names></name><name name-style="western"><surname>Salazar</surname><given-names>D</given-names></name><name name-style="western"><surname>Diaz</surname><given-names>MC</given-names></name><name name-style="western"><surname>Cruz-Motta</surname><given-names>JJ</given-names></name></person-group> (<year>2010</year>) <article-title>Inventory of ascidians (<tp:taxon-name><tp:taxon-name-part taxon-name-part-type="subphylum">Tunicata</tp:taxon-name-part></tp:taxon-name>, <tp:taxon-name><tp:taxon-name-part taxon-name-part-type="class">Ascidiacea</tp:taxon-name-part></tp:taxon-name>) from the National Park La Restinga, Isla Margarita, Venezuela.</article-title><source>Biota Neotropica</source><volume>10</volume>(<issue>1</issue>): <fpage>1</fpage>–<lpage>10</lpage>. <ext-link xlink:type="simple" ext-link-type="doi" xlink:href="10.1590/S1676-06032010000100021">https://doi.org/10.1590/S1676-06032010000100021</ext-link></mixed-citation></ref><ref id="B162"><mixed-citation xmlns:xlink="http://www.w3.org/1999/xlink" xlink:type="simple"><person-group><name name-style="western"><surname>Van Name</surname><given-names>WG</given-names></name></person-group> (<year>1945</year>) <article-title>The North and South American ascidians.</article-title><source>Bulletin of the American Museum of Natural History</source><volume>84</volume>: <fpage>1</fpage>–<lpage>476</lpage>.</mixed-citation></ref><ref id="B57"><mixed-citation xmlns:xlink="http://www.w3.org/1999/xlink" xlink:type="simple"><person-group><name name-style="western"><surname>Lambert</surname><given-names>G</given-names></name><name name-style="western"><surname>Faulkes</surname><given-names>Z</given-names></name><name name-style="western"><surname>Lambert</surname><given-names>CC</given-names></name><name name-style="western"><surname>Scofield</surname><given-names>VL</given-names></name></person-group> (<year>2005</year>) <article-title>Ascidians of South Padre Island, Texas, with a key to species.</article-title><source>Texas Journal of Science</source><volume>57</volume>: <fpage>251</fpage>–<lpage>262</lpage>.</mixed-citation></ref><ref id="B95"><mixed-citation xmlns:xlink="http://www.w3.org/1999/xlink" xlink:type="simple"><person-group><name name-style="western"><surname>Monniot</surname><given-names>F</given-names></name></person-group> (<year>1972</year>) Ascidies aplousobranches des Bermudes. <tp:taxon-name><tp:taxon-name-part taxon-name-part-type="family">Polyclinidae</tp:taxon-name-part></tp:taxon-name> et <tp:taxon-name><tp:taxon-name-part taxon-name-part-type="family">Polycitoridae</tp:taxon-name-part></tp:taxon-name> Bulletin du Muséum National d’Histoire Naturelle ser 3, 82(1): 949–962.</mixed-citation></ref><ref id="B28"><mixed-citation xmlns:xlink="http://www.w3.org/1999/xlink" xlink:type="simple"><person-group><name name-style="western"><surname>Goodbody</surname><given-names>I</given-names></name></person-group> (<year>1993</year>) <article-title>The ascidian fauna of a Jamaican lagoon: thirty years of change. Revista de Biología Tropical (Suppl.</article-title><source>)</source><volume>41</volume>(<issue>1</issue>): <fpage>35</fpage>–<lpage>38</lpage>.</mixed-citation></ref><ref id="B159"><mixed-citation xmlns:xlink="http://www.w3.org/1999/xlink" xlink:type="simple"><person-group><name name-style="western"><surname>Van Name</surname><given-names>WG</given-names></name></person-group> (<year>1921</year>) <article-title>Ascidians of the West Indian region and southeastern United States.</article-title><source>Bulletin of the American Museum of Natural History</source><volume>44</volume>: <fpage>283</fpage>–<lpage>494</lpage>.</mixed-citation></ref><ref id="B83"><mixed-citation xmlns:xlink="http://www.w3.org/1999/xlink" xlink:type="simple"><person-group><name name-style="western"><surname>Monniot</surname><given-names>C</given-names></name></person-group> (<year>1983b</year>) Ascidies littorales de Guadeloupe. IV. <tp:taxon-name><tp:taxon-name-part taxon-name-part-type="family">Styelidae</tp:taxon-name-part></tp:taxon-name>. Bulletin du Muséum National d’Histoire Naturelle ser 4, sec A, 5(2): 423–456.</mixed-citation></ref><ref id="B33"><mixed-citation xmlns:xlink="http://www.w3.org/1999/xlink" xlink:type="simple"><person-group><name name-style="western"><surname>Gravier</surname><given-names>R</given-names></name></person-group> (<year>1955</year>) <article-title>Ascidies recoltées par le ‘President Theodore Tissier’ (Campagne de printemps 1951).</article-title><source>Révue des Travaux de l’Institut des Peches Maritimes</source><volume>19</volume>(<issue>4</issue>): <fpage>611</fpage>–<lpage>631</lpage>.</mixed-citation></ref><ref id="B29"><mixed-citation xmlns:xlink="http://www.w3.org/1999/xlink" xlink:type="simple"><person-group><name name-style="western"><surname>Goodbody</surname><given-names>I</given-names></name></person-group> (<year>2000</year>) <article-title>Diversity and distribution of ascidians (<tp:taxon-name><tp:taxon-name-part taxon-name-part-type="subphylum">Tunicata</tp:taxon-name-part></tp:taxon-name>) in the Pelican Cays, Belize.</article-title><source>Atoll Research Bulletin</source><volume>480</volume>: <fpage>1</fpage>–<lpage>33</lpage>. <ext-link xlink:type="simple" ext-link-type="doi" xlink:href="10.5479/si.00775630.480">https://doi.org/10.5479/si.00775630.480</ext-link></mixed-citation></ref><ref id="B12"><mixed-citation xmlns:xlink="http://www.w3.org/1999/xlink" xlink:type="simple"><person-group><name name-style="western"><surname>Carballo-Pérez</surname><given-names>V</given-names></name><name name-style="western"><surname>Díaz</surname><given-names>O</given-names></name></person-group> (<year>2011</year>) <article-title>Ascidians (<tp:taxon-name><tp:taxon-name-part taxon-name-part-type="subphylum">Tunicata</tp:taxon-name-part></tp:taxon-name>: <tp:taxon-name><tp:taxon-name-part taxon-name-part-type="class">Ascidiacea</tp:taxon-name-part></tp:taxon-name>) of Cariaco Gulf, Venezuela.</article-title><source>Boletín del Instituto Oceanográfico de Venezuela</source><volume>50</volume>(<issue>2</issue>): <fpage>233</fpage>–<lpage>244</lpage>.</mixed-citation></ref><ref id="B104"><mixed-citation xmlns:xlink="http://www.w3.org/1999/xlink" xlink:type="simple"><person-group><name name-style="western"><surname>Monniot</surname><given-names>F</given-names></name></person-group> (<year>2016</year>) <article-title>Ascidians (<tp:taxon-name><tp:taxon-name-part taxon-name-part-type="subphylum">Tunicata</tp:taxon-name-part></tp:taxon-name>) of the French Guiana Expedition.</article-title><source>Zootaxa</source><volume>4114</volume>(<issue>3</issue>): <fpage>201</fpage>–<lpage>245</lpage>. <ext-link xlink:type="simple" ext-link-type="doi" xlink:href="10.11646/zootaxa.4114.3.1">https://doi.org/10.11646/zootaxa.4114.3.1</ext-link></mixed-citation></ref><ref id="B69"><mixed-citation xmlns:xlink="http://www.w3.org/1999/xlink" xlink:type="simple"><person-group><name name-style="western"><surname>Millar</surname><given-names>RH</given-names></name></person-group> (<year>1958</year>) <article-title>Some ascidians from Brazil.</article-title><source>The Annals and magazine of natural history</source><volume>13</volume>(<issue>1</issue>): <fpage>497</fpage>–<lpage>514</lpage>. <ext-link xlink:type="simple" ext-link-type="doi" xlink:href="10.1080/00222935808650975">https://doi.org/10.1080/00222935808650975</ext-link></mixed-citation></ref><ref id="B137"><mixed-citation xmlns:xlink="http://www.w3.org/1999/xlink" xlink:type="simple"><person-group><name name-style="western"><surname>Rodrigues</surname><given-names>SA</given-names></name><name name-style="western"><surname>Rocha</surname><given-names>RM</given-names></name></person-group> (<year>1993</year>) <article-title>Littoral compound ascidians (<tp:taxon-name><tp:taxon-name-part taxon-name-part-type="subphylum">Tunicata</tp:taxon-name-part></tp:taxon-name>) from São Sebastião, Estado de São Paulo, Brazil.</article-title><source>The Proceedings of the Biological Society of Washington</source><volume>106</volume>(<issue>4</issue>): <fpage>728</fpage>–<lpage>739</lpage>.</mixed-citation></ref><ref id="B132"><mixed-citation xmlns:xlink="http://www.w3.org/1999/xlink" xlink:type="simple"><person-group><name name-style="western"><surname>Rocha</surname><given-names>RM</given-names></name><name name-style="western"><surname>Farias</surname><given-names>SB</given-names></name><name name-style="western"><surname>Moreno</surname><given-names>TR</given-names></name></person-group> (<year>2005</year>) <article-title>Ascidians from Bocas del Toro, Panamá. I Biodiversity.</article-title><source>Caribbean Journal of Science</source><volume>41</volume>: <fpage>600</fpage>–<lpage>612</lpage>.</mixed-citation></ref><ref id="B67"><mixed-citation xmlns:xlink="http://www.w3.org/1999/xlink" xlink:type="simple"><person-group><name name-style="western"><surname>Millar</surname><given-names>RH</given-names></name></person-group> (<year>1955</year>) <article-title>On a collection of ascidians from South Africa.</article-title><source>Proceedings of the Zoological Society of London</source><volume>125</volume>(<issue>1</issue>): <fpage>169</fpage>–<lpage>221</lpage>. <ext-link xlink:type="simple" ext-link-type="doi" xlink:href="10.1111/j.1096-3642.1955.tb00597.x">https://doi.org/10.1111/j.1096-3642.1955.tb00597.x</ext-link></mixed-citation></ref><ref id="B62"><mixed-citation xmlns:xlink="http://www.w3.org/1999/xlink" xlink:type="simple"><person-group><name name-style="western"><surname>Michaelsen</surname><given-names>W</given-names></name></person-group> (<year>1919</year>) <article-title>Die Krikobranchien Ascidien des Westlichen Indischen Ozeans: Claveliniden und Synoiciden.</article-title><source>Mitteilungen aus dem Naturhistorischen Museum in Hamburg</source><volume>34</volume>: <fpage>74</fpage>–<lpage>98</lpage>.</mixed-citation></ref><ref id="B164"><mixed-citation xmlns:xlink="http://www.w3.org/1999/xlink" xlink:type="simple"><person-group><name name-style="western"><surname>Vasseur</surname><given-names>P</given-names></name></person-group> (<year>1970</year>) <article-title>Contribution à l’étude des Ascidies de Madagascar (région de Tuléar). III. La faune ascidiologique des herbiers à phanérogames marines.</article-title><source>Recueil des Travaux de la Station marine d’Endoume, Fasc hors serie suppl</source><volume>10</volume>: <fpage>209</fpage>–<lpage>221</lpage>.</mixed-citation></ref><ref id="B138"><mixed-citation xmlns:xlink="http://www.w3.org/1999/xlink" xlink:type="simple"><person-group><name name-style="western"><surname>Savigny</surname><given-names>JC</given-names></name></person-group> (<year>1816</year>) <article-title>Mémoires sur les animaux sans vertèbres.</article-title><source>Paris</source><volume>2</volume>: <fpage>1</fpage>–<lpage>239</lpage>.</mixed-citation></ref><ref id="B91"><mixed-citation xmlns:xlink="http://www.w3.org/1999/xlink" xlink:type="simple"><person-group><name name-style="western"><surname>Monniot</surname><given-names>C</given-names></name><name name-style="western"><surname>Monniot</surname><given-names>F</given-names></name></person-group> (<year>1997</year>) <article-title>Records of ascidians from Bahrain, Arabian Gulf with three new species.</article-title><source>Journal of Natural History</source><volume>31</volume>: <fpage>1623</fpage>–<lpage>1643</lpage>. <ext-link xlink:type="simple" ext-link-type="doi" xlink:href="10.1080/00222939700770871">https://doi.org/10.1080/00222939700770871</ext-link></mixed-citation></ref><ref id="B148"><mixed-citation xmlns:xlink="http://www.w3.org/1999/xlink" xlink:type="simple"><person-group><name name-style="western"><surname>Tokioka</surname><given-names>T</given-names></name></person-group> (<year>1963</year>) <article-title>Contributions to Japanese ascidian fauna. XX. The outline of japanese ascidian fauna as compared with that of the Pacific coast of North America.</article-title><source>Publications of the Seto Marine Biological Laboratory</source><volume>11</volume>(<issue>1</issue>): <fpage>131</fpage>–<lpage>156</lpage>. <ext-link xlink:type="simple" ext-link-type="doi" xlink:href="10.5134/175319">https://doi.org/10.5134/175319</ext-link></mixed-citation></ref><ref id="B149"><mixed-citation xmlns:xlink="http://www.w3.org/1999/xlink" xlink:type="simple"><person-group><name name-style="western"><surname>Tokioka</surname><given-names>T</given-names></name></person-group> (<year>1967</year>) <article-title>Pacific <tp:taxon-name><tp:taxon-name-part taxon-name-part-type="subphylum">Tunicata</tp:taxon-name-part></tp:taxon-name> of the United States National Museum.</article-title><source>Bulletin (United States National Museum)</source><volume>251</volume>: <fpage>1</fpage>–<lpage>247</lpage>. <ext-link xlink:type="simple" ext-link-type="doi" xlink:href="10.5479/si.03629236.251.1">https://doi.org/10.5479/si.03629236.251.1</ext-link></mixed-citation></ref><ref id="B63"><mixed-citation xmlns:xlink="http://www.w3.org/1999/xlink" xlink:type="simple"><person-group><name name-style="western"><surname>Michaelsen</surname><given-names>W</given-names></name></person-group> (<year>1923</year>) <article-title>Südafricanische Ascidien.</article-title><source>Meddelanden fran Göteborgs Musei Zoologiska avdelning</source><volume>24</volume>: <fpage>1</fpage>–<lpage>23</lpage>.</mixed-citation></ref><ref id="B102"><mixed-citation xmlns:xlink="http://www.w3.org/1999/xlink" xlink:type="simple"><person-group><name name-style="western"><surname>Monniot</surname><given-names>F</given-names></name></person-group> (<year>2007</year>) <article-title>Some comments on the Ascidians of New Caledonia.</article-title> In: <person-group><name name-style="western"><surname>Pyari</surname><given-names>CE</given-names></name><name name-style="western"><surname>Rieher de Forges</surname><given-names>B</given-names></name></person-group> (<role>Eds</role>) <issue-title>Compendium of marine species from New Caledonia.</issue-title><source>Documents Scientifiques et Techniques, EDITOR (117)</source>, <fpage>349</fpage>–<lpage>356</lpage>.</mixed-citation></ref></ref-list></tp:taxon-treatment>
