# Supplementary material for: Checklist of ascidians (Chordata, Tunicata) from the southern Gulf of Mexico
Source: Zookeys. 2019 Mar 19;832:1–33. doi: 10.3897/zookeys.832.31712 (PMC6435601; doi:10.3897/zookeys.832.31712)
Supplement: XML Treatment for Polycarpa spongiabilis [file zookeys.832.31712-treatment26.xml]

<!DOCTYPE tp:taxon-treatment
  PUBLIC "-//TaxonX//DTD Taxonomic Treatment Publishing DTD v0 20100105//EN" "tax-treatment-NSO.dtd">
<tp:taxon-treatment xmlns:tp="http://www.plazi.org/taxpub"><tp:treatment-meta><kwd-group><label>Taxon classification</label><kwd><named-content xmlns:xlink="http://www.w3.org/1999/xlink" content-type="kingdom">Animalia</named-content></kwd><kwd><named-content xmlns:xlink="http://www.w3.org/1999/xlink" content-type="order">Stolidobranchia</named-content></kwd><kwd><named-content xmlns:xlink="http://www.w3.org/1999/xlink" content-type="family">Styelidae</named-content></kwd></kwd-group><mixed-citation publication-type="journal"><person-group><name><surname>A. Palomino-Alvarez</surname><given-names>Lilian</given-names></name><name><surname>Moreira Rocha</surname><given-names>Rosana</given-names></name><name><surname>Simões</surname><given-names>Nuno</given-names></name></person-group><article-title>Checklist of ascidians (<tp:taxon-name><tp:taxon-name-part taxon-name-part-type="phylum">Chordata</tp:taxon-name-part></tp:taxon-name>, <tp:taxon-name><tp:taxon-name-part taxon-name-part-type="subphylum">Tunicata</tp:taxon-name-part></tp:taxon-name>) from the southern Gulf of Mexico</article-title><source>Zookeys</source><day>19</day><month>3</month><year>2019</year><volume>832</volume><fpage>1</fpage><lpage>33</lpage><pub-id pub-id-type="doi">10.3897/zookeys.832.31712</pub-id></mixed-citation></tp:treatment-meta><tp:nomenclature><tp:taxon-name>
                        <tp:taxon-name-part taxon-name-part-type="genus" reg="Polycarpa">Polycarpa</tp:taxon-name-part>
                        <tp:taxon-name-part taxon-name-part-type="species" reg="spongiabilis">spongiabilis</tp:taxon-name-part>
                      </tp:taxon-name><tp:taxon-authority>Traustedt, 1883</tp:taxon-authority></tp:nomenclature><tp:treatment-sec sec-type="material" id="SECID0EGMAK"><title>Material examined.</title><p><abbrev xmlns:xlink="http://www.w3.org/1999/xlink" content-type="institution" xlink:title="Colección de Ascidias del Golfo de México" id="ABBRID0EMMAK" xlink:type="simple">CAGoM</abbrev>-0022, <abbrev xmlns:xlink="http://www.w3.org/1999/xlink" xlink:title="Arenas Cays" id="ABBRID0ERMAK" xlink:type="simple">Arn</abbrev> 2, 6 m, 19-03- 2015, leg. L. Palomino-Alvarez; <abbrev xmlns:xlink="http://www.w3.org/1999/xlink" content-type="institution" xlink:title="Colección de Ascidias del Golfo de México" id="ABBRID0EVMAK" xlink:type="simple">CAGoM</abbrev>-0448, <abbrev xmlns:xlink="http://www.w3.org/1999/xlink" xlink:title="Arcas Cay Reef" id="ABBRID0E1MAK" xlink:type="simple">Arc</abbrev> 10, 4 m, 26-08-2016, leg. L. Palomino-Alvarez.</p></tp:treatment-sec><tp:treatment-sec sec-type="remarks" id="SECID0E5MAK"><title>Remarks.</title><p>Amphipods were found between folds of the pharynx of <italic><tp:taxon-name><tp:taxon-name-part taxon-name-part-type="genus" reg="Polycarpa">P.</tp:taxon-name-part><tp:taxon-name-part taxon-name-part-type="species" reg="spongiabilis">spongiabilis</tp:taxon-name-part></tp:taxon-name></italic> (two males of <italic><tp:taxon-name><tp:taxon-name-part taxon-name-part-type="genus" reg="Leucothoe">Leucothoe</tp:taxon-name-part><tp:taxon-name-part taxon-name-part-type="species" reg="wuriti">wuriti</tp:taxon-name-part></tp:taxon-name></italic> Thomas &amp; Klebba, 2007).</p></tp:treatment-sec><tp:treatment-sec sec-type="distribution" id="SECID0E1NAK"><title>Global distribution.</title><p>United States (<xref ref-type="bibr" rid="B159">Van Name 1921</xref>, <xref ref-type="bibr" rid="B162">1945</xref>; <xref ref-type="bibr" rid="B123">Plough 1978</xref>), Bermuda (<xref ref-type="bibr" rid="B165">Verrill 1900</xref>; <xref ref-type="bibr" rid="B157">Van Name 1902</xref>, <xref ref-type="bibr" rid="B162">1945</xref>; <xref ref-type="bibr" rid="B33">Gravier 1955</xref>; <xref ref-type="bibr" rid="B95">Monniot 1972</xref>), Cuba (Hernandez 1990), Jamaica (<xref ref-type="bibr" rid="B144">Sluiter 1898</xref>; <xref ref-type="bibr" rid="B28">Goodbody 1993</xref>), Puerto Rico (<xref ref-type="bibr" rid="B159">Van Name 1921</xref>, <xref ref-type="bibr" rid="B161">1930</xref>), St. Thomas (<xref ref-type="bibr" rid="B154">Traustedt 1883</xref>), Guadeloupe (<xref ref-type="bibr" rid="B33">Gravier 1955</xref>; <xref ref-type="bibr" rid="B83">Monniot 1983b</xref>), Martinique (<xref ref-type="bibr" rid="B106">Monniot 2018b</xref>), Belize (<xref ref-type="bibr" rid="B29">Goodbody 2000</xref>), Panamá (<xref ref-type="bibr" rid="B17">Collin et al. 2005</xref>; <xref ref-type="bibr" rid="B132">Rocha et al. 2005</xref>), Curaçao (<xref ref-type="bibr" rid="B144">Sluiter 1898</xref>; Goodbody 1984), Venezuela (<xref ref-type="bibr" rid="B144">Sluiter 1898</xref>; Goodbody 1984; <xref ref-type="bibr" rid="B133">Rocha et al. 2010</xref>), Tobago (<xref ref-type="bibr" rid="B16">Cole 2012</xref>), Guyana (Millar 1978), Brazil (<xref ref-type="bibr" rid="B136">Rodrigues 1962</xref>; <xref ref-type="bibr" rid="B75">Millar 1977</xref>; <xref ref-type="bibr" rid="B130">Rocha and Kremer 2005</xref>).</p></tp:treatment-sec><ref-list><ref id="B159"><mixed-citation xmlns:xlink="http://www.w3.org/1999/xlink" xlink:type="simple"><person-group><name name-style="western"><surname>Van Name</surname><given-names>WG</given-names></name></person-group> (<year>1921</year>) <article-title>Ascidians of the West Indian region and southeastern United States.</article-title><source>Bulletin of the American Museum of Natural History</source><volume>44</volume>: <fpage>283</fpage>–<lpage>494</lpage>.</mixed-citation></ref><ref id="B162"><mixed-citation xmlns:xlink="http://www.w3.org/1999/xlink" xlink:type="simple"><person-group><name name-style="western"><surname>Van Name</surname><given-names>WG</given-names></name></person-group> (<year>1945</year>) <article-title>The North and South American ascidians.</article-title><source>Bulletin of the American Museum of Natural History</source><volume>84</volume>: <fpage>1</fpage>–<lpage>476</lpage>.</mixed-citation></ref><ref id="B123"><mixed-citation xmlns:xlink="http://www.w3.org/1999/xlink" xlink:type="simple"><person-group><name name-style="western"><surname>Plough</surname><given-names>HH</given-names></name></person-group> (<year>1978</year>) <source>Sea Squirts of the Atlantic Continental Shelf from Maine to Texas. Johns Hopkins Univ.</source><publisher-name>Press</publisher-name>, <publisher-loc>Baltimore</publisher-loc>, <size units="page">118 pp</size>.</mixed-citation></ref><ref id="B165"><mixed-citation xmlns:xlink="http://www.w3.org/1999/xlink" xlink:type="simple"><person-group><name name-style="western"><surname>Verrill</surname><given-names>AE</given-names></name></person-group> (<year>1900</year>) <article-title>Addition to the <tp:taxon-name><tp:taxon-name-part taxon-name-part-type="subphylum">Tunicata</tp:taxon-name-part></tp:taxon-name> and <tp:taxon-name><tp:taxon-name-part taxon-name-part-type="subkingdom">Molluscoidea</tp:taxon-name-part></tp:taxon-name> of the Bermudas.</article-title><source>Transactions of the Connecticut Academy of Arts and Sciences</source><volume>10</volume>(<issue>2</issue>): <fpage>588</fpage>–<lpage>594</lpage>. <ext-link xlink:type="simple" ext-link-type="doi" xlink:href="10.5962/bhl.part.7034">https://doi.org/10.5962/bhl.part.7034</ext-link></mixed-citation></ref><ref id="B157"><mixed-citation xmlns:xlink="http://www.w3.org/1999/xlink" xlink:type="simple"><person-group><name name-style="western"><surname>Van Name</surname><given-names>WG</given-names></name></person-group> (<year>1902</year>) <article-title>The ascidians of the Bermuda Islands.</article-title><source>Transactions of the Connecticut Academy of Arts and Sciences</source><volume>11</volume>: <fpage>325</fpage>–<lpage>412</lpage>.</mixed-citation></ref><ref id="B33"><mixed-citation xmlns:xlink="http://www.w3.org/1999/xlink" xlink:type="simple"><person-group><name name-style="western"><surname>Gravier</surname><given-names>R</given-names></name></person-group> (<year>1955</year>) <article-title>Ascidies recoltées par le ‘President Theodore Tissier’ (Campagne de printemps 1951).</article-title><source>Révue des Travaux de l’Institut des Peches Maritimes</source><volume>19</volume>(<issue>4</issue>): <fpage>611</fpage>–<lpage>631</lpage>.</mixed-citation></ref><ref id="B95"><mixed-citation xmlns:xlink="http://www.w3.org/1999/xlink" xlink:type="simple"><person-group><name name-style="western"><surname>Monniot</surname><given-names>F</given-names></name></person-group> (<year>1972</year>) Ascidies aplousobranches des Bermudes. <tp:taxon-name><tp:taxon-name-part taxon-name-part-type="family">Polyclinidae</tp:taxon-name-part></tp:taxon-name> et <tp:taxon-name><tp:taxon-name-part taxon-name-part-type="family">Polycitoridae</tp:taxon-name-part></tp:taxon-name> Bulletin du Muséum National d’Histoire Naturelle ser 3, 82(1): 949–962.</mixed-citation></ref><ref id="B144"><mixed-citation xmlns:xlink="http://www.w3.org/1999/xlink" xlink:type="simple"><person-group><name name-style="western"><surname>Sluiter</surname><given-names>CP</given-names></name></person-group> (<year>1898</year>) <article-title>Tuniciers recueilli en 1896, par la Chazalie, dans la mer des Antilles.</article-title><source>Mémoires de la Société zoologique de France</source><volume>11</volume>: <fpage>5</fpage>–<lpage>34</lpage>.</mixed-citation></ref><ref id="B28"><mixed-citation xmlns:xlink="http://www.w3.org/1999/xlink" xlink:type="simple"><person-group><name name-style="western"><surname>Goodbody</surname><given-names>I</given-names></name></person-group> (<year>1993</year>) <article-title>The ascidian fauna of a Jamaican lagoon: thirty years of change. Revista de Biología Tropical (Suppl.</article-title><source>)</source><volume>41</volume>(<issue>1</issue>): <fpage>35</fpage>–<lpage>38</lpage>.</mixed-citation></ref><ref id="B161"><mixed-citation xmlns:xlink="http://www.w3.org/1999/xlink" xlink:type="simple"><person-group><name name-style="western"><surname>Van Name</surname><given-names>WG</given-names></name></person-group> (<year>1930</year>) <article-title>The ascidians of Porto Rico and the Virgin Islands.</article-title><source>Transactions of the New York Academy of Sciences</source><volume>10</volume>: <fpage>401</fpage>–<lpage>512</lpage>.</mixed-citation></ref><ref id="B154"><mixed-citation xmlns:xlink="http://www.w3.org/1999/xlink" xlink:type="simple"><person-group><name name-style="western"><surname>Traustedt</surname><given-names>MPA</given-names></name></person-group> (<year>1883</year>) <article-title>Vestindiske Ascidiae Simplices, Anden Afdeling. <tp:taxon-name><tp:taxon-name-part taxon-name-part-type="family">Molgulidae</tp:taxon-name-part></tp:taxon-name> og Cynthiadae.</article-title><source>Videnskabelige meddelser fra Dansk Naturhistorisk Forening, ann</source><volume>1882</volume>: <fpage>108</fpage>–<lpage>136</lpage>. <ext-link xlink:type="simple" ext-link-type="doi" xlink:href="10.1016/J.JEMBE.2006.10.040">https://doi.org/10.1016/j.jembe.2006.10.040</ext-link></mixed-citation></ref><ref id="B83"><mixed-citation xmlns:xlink="http://www.w3.org/1999/xlink" xlink:type="simple"><person-group><name name-style="western"><surname>Monniot</surname><given-names>C</given-names></name></person-group> (<year>1983b</year>) Ascidies littorales de Guadeloupe. IV. <tp:taxon-name><tp:taxon-name-part taxon-name-part-type="family">Styelidae</tp:taxon-name-part></tp:taxon-name>. Bulletin du Muséum National d’Histoire Naturelle ser 4, sec A, 5(2): 423–456.</mixed-citation></ref><ref id="B106"><mixed-citation xmlns:xlink="http://www.w3.org/1999/xlink" xlink:type="simple"><person-group><name name-style="western"><surname>Monniot</surname><given-names>F</given-names></name></person-group> (<year>2018b</year>) <article-title>Ascidians collected during the Madibenthos expedition in Martinique: 2. <tp:taxon-name><tp:taxon-name-part taxon-name-part-type="order">Stolidobranchia</tp:taxon-name-part></tp:taxon-name>, <tp:taxon-name><tp:taxon-name-part taxon-name-part-type="family">Styelidae</tp:taxon-name-part></tp:taxon-name>.</article-title><source>Zootaxa</source><volume>4410</volume>: <fpage>291</fpage>–<lpage>318</lpage>. <ext-link xlink:type="simple" ext-link-type="doi" xlink:href="10.11646/zootaxa.4410.2.3">https://doi.org/10.11646/zootaxa.4410.2.3</ext-link></mixed-citation></ref><ref id="B29"><mixed-citation xmlns:xlink="http://www.w3.org/1999/xlink" xlink:type="simple"><person-group><name name-style="western"><surname>Goodbody</surname><given-names>I</given-names></name></person-group> (<year>2000</year>) <article-title>Diversity and distribution of ascidians (<tp:taxon-name><tp:taxon-name-part taxon-name-part-type="subphylum">Tunicata</tp:taxon-name-part></tp:taxon-name>) in the Pelican Cays, Belize.</article-title><source>Atoll Research Bulletin</source><volume>480</volume>: <fpage>1</fpage>–<lpage>33</lpage>. <ext-link xlink:type="simple" ext-link-type="doi" xlink:href="10.5479/si.00775630.480">https://doi.org/10.5479/si.00775630.480</ext-link></mixed-citation></ref><ref id="B17"><mixed-citation xmlns:xlink="http://www.w3.org/1999/xlink" xlink:type="simple"><person-group><name name-style="western"><surname>Collin</surname><given-names>R</given-names></name><name name-style="western"><surname>Díaz</surname><given-names>MC</given-names></name><name name-style="western"><surname>Norenbur</surname><given-names>J</given-names></name><name name-style="western"><surname>Rocha</surname><given-names>RM</given-names></name><name name-style="western"><surname>Sanchez</surname><given-names>J</given-names></name><name name-style="western"><surname>Schulze</surname><given-names>A</given-names></name><name name-style="western"><surname>Schwartz</surname><given-names>M</given-names></name></person-group> (<year>2005</year>) <article-title>Photographic identification guide to some common marine invertebrates of Bocas del Toro.</article-title><source>Caribbean Journal of Science</source><volume>41</volume>(<issue>3</issue>): <fpage>638</fpage>–<lpage>707</lpage>.</mixed-citation></ref><ref id="B132"><mixed-citation xmlns:xlink="http://www.w3.org/1999/xlink" xlink:type="simple"><person-group><name name-style="western"><surname>Rocha</surname><given-names>RM</given-names></name><name name-style="western"><surname>Farias</surname><given-names>SB</given-names></name><name name-style="western"><surname>Moreno</surname><given-names>TR</given-names></name></person-group> (<year>2005</year>) <article-title>Ascidians from Bocas del Toro, Panamá. I Biodiversity.</article-title><source>Caribbean Journal of Science</source><volume>41</volume>: <fpage>600</fpage>–<lpage>612</lpage>.</mixed-citation></ref><ref id="B133"><mixed-citation xmlns:xlink="http://www.w3.org/1999/xlink" xlink:type="simple"><person-group><name name-style="western"><surname>Rocha</surname><given-names>RM</given-names></name><name name-style="western"><surname>Guerra-Castro</surname><given-names>E</given-names></name><name name-style="western"><surname>Lira</surname><given-names>C</given-names></name><name name-style="western"><surname>Pauls</surname><given-names>SM</given-names></name><name name-style="western"><surname>Hernandez</surname><given-names>I</given-names></name><name name-style="western"><surname>Pérez</surname><given-names>A</given-names></name><name name-style="western"><surname>Sardi</surname><given-names>A</given-names></name><name name-style="western"><surname>Pérez</surname><given-names>J</given-names></name><name name-style="western"><surname>Herrera</surname><given-names>C</given-names></name><name name-style="western"><surname>Carbonini</surname><given-names>AK</given-names></name><name name-style="western"><surname>Caraballo</surname><given-names>V</given-names></name><name name-style="western"><surname>Salazar</surname><given-names>D</given-names></name><name name-style="western"><surname>Diaz</surname><given-names>MC</given-names></name><name name-style="western"><surname>Cruz-Motta</surname><given-names>JJ</given-names></name></person-group> (<year>2010</year>) <article-title>Inventory of ascidians (<tp:taxon-name><tp:taxon-name-part taxon-name-part-type="subphylum">Tunicata</tp:taxon-name-part></tp:taxon-name>, <tp:taxon-name><tp:taxon-name-part taxon-name-part-type="class">Ascidiacea</tp:taxon-name-part></tp:taxon-name>) from the National Park La Restinga, Isla Margarita, Venezuela.</article-title><source>Biota Neotropica</source><volume>10</volume>(<issue>1</issue>): <fpage>1</fpage>–<lpage>10</lpage>. <ext-link xlink:type="simple" ext-link-type="doi" xlink:href="10.1590/S1676-06032010000100021">https://doi.org/10.1590/S1676-06032010000100021</ext-link></mixed-citation></ref><ref id="B16"><mixed-citation xmlns:xlink="http://www.w3.org/1999/xlink" xlink:type="simple"><person-group><name name-style="western"><surname>Cole</surname><given-names>LL</given-names></name></person-group> (<year>2012</year>) <article-title>Diversity and distribution of <tp:taxon-name><tp:taxon-name-part taxon-name-part-type="subphylum">Tunicata</tp:taxon-name-part></tp:taxon-name> (<tp:taxon-name><tp:taxon-name-part taxon-name-part-type="subphylum">Urochordata</tp:taxon-name-part></tp:taxon-name>) in Tobago.</article-title><source>Journal of Life Sciences</source><volume>6</volume>: <fpage>221</fpage>–<lpage>232</lpage>.</mixed-citation></ref><ref id="B136"><mixed-citation xmlns:xlink="http://www.w3.org/1999/xlink" xlink:type="simple"><person-group><name name-style="western"><surname>Rodrigues</surname><given-names>SA</given-names></name></person-group> (<year>1962</year>) <article-title>Algumas ascídias do litoral sul do Brasil.</article-title><source>Boletim da Faculdade de Filosofia, Ciências e Letras, Universidade de São Paulo, ser Zool</source><volume>24</volume>: <fpage>193</fpage>–<lpage>215</lpage>. <ext-link xlink:type="simple" ext-link-type="doi" xlink:href="10.11606/issn.2526-3382.bffclzoologia.1962.120585">https://doi.org/10.11606/issn.2526-3382.bffclzoologia.1962.120585</ext-link></mixed-citation></ref><ref id="B75"><mixed-citation xmlns:xlink="http://www.w3.org/1999/xlink" xlink:type="simple"><person-group><name name-style="western"><surname>Millar</surname><given-names>RH</given-names></name></person-group> (<year>1977</year>) <article-title>Ascidians (<tp:taxon-name><tp:taxon-name-part taxon-name-part-type="subphylum">Tunicata</tp:taxon-name-part></tp:taxon-name>: <tp:taxon-name><tp:taxon-name-part taxon-name-part-type="class">Ascidiacea</tp:taxon-name-part></tp:taxon-name>) from the northern and north-eastern Brazilian shelf.</article-title><source>The Annals and magazine of natural history</source><volume>11</volume>(<issue>2</issue>): <fpage>169</fpage>–<lpage>223</lpage>. <ext-link xlink:type="simple" ext-link-type="doi" xlink:href="10.1080/00222937700770131">https://doi.org/10.1080/00222937700770131</ext-link></mixed-citation></ref><ref id="B130"><mixed-citation xmlns:xlink="http://www.w3.org/1999/xlink" xlink:type="simple"><person-group><name name-style="western"><surname>Rocha</surname><given-names>RM</given-names></name><name name-style="western"><surname>Kremer</surname><given-names>LP</given-names></name></person-group> (<year>2005</year>) <article-title>Introduced Ascidians in Paranaguá Bay, Paraná, Southern Brazil.</article-title><source>Revista Brasileira de Zoologia</source><volume>22</volume>(<issue>4</issue>): <fpage>1170</fpage>–<lpage>1184</lpage>. <ext-link xlink:type="simple" ext-link-type="doi" xlink:href="10.1590/S0101-81752005000400052">https://doi.org/10.1590/S0101-81752005000400052</ext-link></mixed-citation></ref></ref-list></tp:taxon-treatment>
