# Supplementary material for: Checklist of ascidians (Chordata, Tunicata) from the southern Gulf of Mexico
Source: Zookeys. 2019 Mar 19;832:1–33. doi: 10.3897/zookeys.832.31712 (PMC6435601; doi:10.3897/zookeys.832.31712)
Supplement: XML Treatment for Botrylloides magnicoecus [file zookeys.832.31712-treatment27.xml]

<!DOCTYPE tp:taxon-treatment
  PUBLIC "-//TaxonX//DTD Taxonomic Treatment Publishing DTD v0 20100105//EN" "tax-treatment-NSO.dtd">
<tp:taxon-treatment xmlns:tp="http://www.plazi.org/taxpub"><tp:treatment-meta><kwd-group><label>Taxon classification</label><kwd><named-content xmlns:xlink="http://www.w3.org/1999/xlink" content-type="kingdom">Animalia</named-content></kwd><kwd><named-content xmlns:xlink="http://www.w3.org/1999/xlink" content-type="order">Stolidobranchia</named-content></kwd><kwd><named-content xmlns:xlink="http://www.w3.org/1999/xlink" content-type="family">Styelidae</named-content></kwd></kwd-group><mixed-citation publication-type="journal"><person-group><name><surname>A. Palomino-Alvarez</surname><given-names>Lilian</given-names></name><name><surname>Moreira Rocha</surname><given-names>Rosana</given-names></name><name><surname>Simões</surname><given-names>Nuno</given-names></name></person-group><article-title>Checklist of ascidians (<tp:taxon-name><tp:taxon-name-part taxon-name-part-type="phylum">Chordata</tp:taxon-name-part></tp:taxon-name>, <tp:taxon-name><tp:taxon-name-part taxon-name-part-type="subphylum">Tunicata</tp:taxon-name-part></tp:taxon-name>) from the southern Gulf of Mexico</article-title><source>Zookeys</source><day>19</day><month>3</month><year>2019</year><volume>832</volume><fpage>1</fpage><lpage>33</lpage><pub-id pub-id-type="doi">10.3897/zookeys.832.31712</pub-id></mixed-citation></tp:treatment-meta><tp:nomenclature><tp:taxon-name>
                        <tp:taxon-name-part taxon-name-part-type="genus" reg="Botrylloides">Botrylloides</tp:taxon-name-part>
                        <tp:taxon-name-part taxon-name-part-type="species" reg="magnicoecus">magnicoecus</tp:taxon-name-part>
                      </tp:taxon-name><tp:taxon-authority>(Hartmeyer, 1912)</tp:taxon-authority><xref ref-type="fig" rid="F4">Fig. 4P</xref></tp:nomenclature><tp:treatment-sec sec-type="material" id="SECID0E3SAK"><title>Material examined.</title><p><abbrev xmlns:xlink="http://www.w3.org/1999/xlink" content-type="institution" xlink:title="Colección de Ascidias del Golfo de México" id="ABBRID0ECTAK" xlink:type="simple">CAGoM</abbrev>-0125, <abbrev xmlns:xlink="http://www.w3.org/1999/xlink" xlink:title="Bajo 10 Reef" id="ABBRID0EHTAK" xlink:type="simple">B10</abbrev>, 11 m, 17-06-2015, leg. L. Palomino-Alvarez.</p></tp:treatment-sec><tp:treatment-sec sec-type="remarks" id="SECID0ELTAK"><title>Remarks.</title><p>This is the first record of <italic><tp:taxon-name><tp:taxon-name-part taxon-name-part-type="genus" reg="Botrylloides">B.</tp:taxon-name-part><tp:taxon-name-part taxon-name-part-type="species" reg="magnicoecus">magnicoecus</tp:taxon-name-part></tp:taxon-name></italic> in the Gulf of Mexico. General characteristics agree with descriptions by <xref ref-type="bibr" rid="B10">Brunetti (2010)</xref>, but caecum size in the Mexico specimens is larger.</p></tp:treatment-sec><tp:treatment-sec sec-type="distribution" id="SECID0EAUAK"><title>Global distribution.</title><p>According to <xref ref-type="bibr" rid="B10">Brunetti (2010)</xref> the records from South Africa have characteristics in agreement with the type and are trustful (<xref ref-type="bibr" rid="B65">Michaelsen 1934</xref>; <xref ref-type="bibr" rid="B67">Millar 1955</xref>). Recently a new record from French Guiana (<xref ref-type="bibr" rid="B104">Monniot 2016</xref>) has been published. A more detailed study of the species in the type locality should be performed to permit the revision of other records in the Atlantic (Guadeloupe – <xref ref-type="bibr" rid="B83">Monniot 1983b</xref>, Belize – <xref ref-type="bibr" rid="B31">Goodbody 2004</xref>).</p></tp:treatment-sec><tp:treatment-sec><!--Section generated to contain objects referenced in tp:taxon-treatment.--><fig id="F4" position="float" orientation="portrait"><label>Figure 4.</label><caption><p>Photos of live specimens in the field (continued). <bold>M</bold><italic><tp:taxon-name><tp:taxon-name-part taxon-name-part-type="genus" reg="Polyclinum">Polyclinum</tp:taxon-name-part><tp:taxon-name-part taxon-name-part-type="species" reg="constellatum">constellatum</tp:taxon-name-part></tp:taxon-name></italic><bold>N</bold><tp:taxon-name><tp:taxon-name-part taxon-name-part-type="genus" reg="Euherdmania">Euherdmania</tp:taxon-name-part><tp:taxon-name-part taxon-name-part-type="uncertainty-rank">aff.</tp:taxon-name-part><tp:taxon-name-part taxon-name-part-type="species" reg="vitrea">vitrea</tp:taxon-name-part></tp:taxon-name><bold>O</bold><italic><tp:taxon-name><tp:taxon-name-part taxon-name-part-type="genus" reg="Polycarpa">Polycarpa</tp:taxon-name-part><tp:taxon-name-part taxon-name-part-type="species" reg="cartilaginea">cartilaginea</tp:taxon-name-part></tp:taxon-name></italic><bold>P</bold><italic><tp:taxon-name><tp:taxon-name-part taxon-name-part-type="genus" reg="Botrylloides">Botrylloides</tp:taxon-name-part><tp:taxon-name-part taxon-name-part-type="species" reg="magnicoecus">magnicoecus</tp:taxon-name-part></tp:taxon-name></italic><bold>Q</bold><italic><tp:taxon-name><tp:taxon-name-part taxon-name-part-type="genus" reg="Botrylloides">Botrylloides</tp:taxon-name-part><tp:taxon-name-part taxon-name-part-type="species" reg="niger">niger</tp:taxon-name-part></tp:taxon-name></italic><bold>R</bold><italic><tp:taxon-name><tp:taxon-name-part taxon-name-part-type="genus" reg="Microcosmus">Microcosmus</tp:taxon-name-part><tp:taxon-name-part taxon-name-part-type="species" reg="exasperatus">exasperatus</tp:taxon-name-part></tp:taxon-name></italic>. Scale bar: 1 cm.</p></caption><graphic xmlns:xlink="http://www.w3.org/1999/xlink" xlink:href="zookeys-832-001-g004.jpg" position="float" orientation="portrait" xlink:type="simple" id="oo_275539.jpg"/></fig></tp:treatment-sec><ref-list><ref id="B10"><mixed-citation xmlns:xlink="http://www.w3.org/1999/xlink" xlink:type="simple"><person-group><name name-style="western"><surname>Brunetti</surname><given-names>R</given-names></name></person-group> (<year>2010</year>) <article-title>Redescription of <italic><tp:taxon-name><tp:taxon-name-part taxon-name-part-type="genus">Botrylloides</tp:taxon-name-part><tp:taxon-name-part taxon-name-part-type="species">magnicoecum</tp:taxon-name-part></tp:taxon-name></italic> (Hartmeyer, 1912) based on the analysis of the type (<tp:taxon-name><tp:taxon-name-part taxon-name-part-type="subphylum">Tunicata</tp:taxon-name-part></tp:taxon-name>, <tp:taxon-name><tp:taxon-name-part taxon-name-part-type="class">Ascidiacea</tp:taxon-name-part></tp:taxon-name>, <tp:taxon-name><tp:taxon-name-part taxon-name-part-type="family">Styelidae</tp:taxon-name-part></tp:taxon-name>, <tp:taxon-name><tp:taxon-name-part taxon-name-part-type="family">Botryllinae</tp:taxon-name-part></tp:taxon-name>).</article-title><source>Bollettino del Museo civico di storia naturale di Venezia</source><volume>61</volume>: <fpage>45</fpage>–<lpage>48</lpage>.</mixed-citation></ref><ref id="B65"><mixed-citation xmlns:xlink="http://www.w3.org/1999/xlink" xlink:type="simple"><person-group><name name-style="western"><surname>Michaelsen</surname><given-names>W</given-names></name></person-group> (<year>1934</year>) <article-title>The ascidians of the Cape Province of South Africa.</article-title><source>Transactions of the Royal Society of South Africa</source><volume>22</volume>: <fpage>129</fpage>–<lpage>163</lpage>. <ext-link xlink:type="simple" ext-link-type="doi" xlink:href="10.1080/00359193409519335">https://doi.org/10.1080/00359193409519335</ext-link></mixed-citation></ref><ref id="B67"><mixed-citation xmlns:xlink="http://www.w3.org/1999/xlink" xlink:type="simple"><person-group><name name-style="western"><surname>Millar</surname><given-names>RH</given-names></name></person-group> (<year>1955</year>) <article-title>On a collection of ascidians from South Africa.</article-title><source>Proceedings of the Zoological Society of London</source><volume>125</volume>(<issue>1</issue>): <fpage>169</fpage>–<lpage>221</lpage>. <ext-link xlink:type="simple" ext-link-type="doi" xlink:href="10.1111/j.1096-3642.1955.tb00597.x">https://doi.org/10.1111/j.1096-3642.1955.tb00597.x</ext-link></mixed-citation></ref><ref id="B104"><mixed-citation xmlns:xlink="http://www.w3.org/1999/xlink" xlink:type="simple"><person-group><name name-style="western"><surname>Monniot</surname><given-names>F</given-names></name></person-group> (<year>2016</year>) <article-title>Ascidians (<tp:taxon-name><tp:taxon-name-part taxon-name-part-type="subphylum">Tunicata</tp:taxon-name-part></tp:taxon-name>) of the French Guiana Expedition.</article-title><source>Zootaxa</source><volume>4114</volume>(<issue>3</issue>): <fpage>201</fpage>–<lpage>245</lpage>. <ext-link xlink:type="simple" ext-link-type="doi" xlink:href="10.11646/zootaxa.4114.3.1">https://doi.org/10.11646/zootaxa.4114.3.1</ext-link></mixed-citation></ref><ref id="B83"><mixed-citation xmlns:xlink="http://www.w3.org/1999/xlink" xlink:type="simple"><person-group><name name-style="western"><surname>Monniot</surname><given-names>C</given-names></name></person-group> (<year>1983b</year>) Ascidies littorales de Guadeloupe. IV. <tp:taxon-name><tp:taxon-name-part taxon-name-part-type="family">Styelidae</tp:taxon-name-part></tp:taxon-name>. Bulletin du Muséum National d’Histoire Naturelle ser 4, sec A, 5(2): 423–456.</mixed-citation></ref><ref id="B31"><mixed-citation xmlns:xlink="http://www.w3.org/1999/xlink" xlink:type="simple"><person-group><name name-style="western"><surname>Goodbody</surname><given-names>I</given-names></name></person-group> (<year>2004</year>) <article-title>Diversity and distribution of ascidians (<tp:taxon-name><tp:taxon-name-part taxon-name-part-type="subphylum">Tunicata</tp:taxon-name-part></tp:taxon-name>) at Twin Cays, Belize.</article-title><source>Atoll Research Bulletin</source><volume>524</volume>: <fpage>1</fpage>–<lpage>22</lpage>. <ext-link xlink:type="simple" ext-link-type="doi" xlink:href="10.5479/si.00775630.524.1">https://doi.org/10.5479/si.00775630.524.1</ext-link></mixed-citation></ref></ref-list></tp:taxon-treatment>
