# Supplementary material for: Checklist of ascidians (Chordata, Tunicata) from the southern Gulf of Mexico
Source: Zookeys. 2019 Mar 19;832:1–33. doi: 10.3897/zookeys.832.31712 (PMC6435601; doi:10.3897/zookeys.832.31712)
Supplement: XML Treatment for Botrylloides niger [file zookeys.832.31712-treatment28.xml]

<!DOCTYPE tp:taxon-treatment
  PUBLIC "-//TaxonX//DTD Taxonomic Treatment Publishing DTD v0 20100105//EN" "tax-treatment-NSO.dtd">
<tp:taxon-treatment xmlns:tp="http://www.plazi.org/taxpub"><tp:treatment-meta><kwd-group><label>Taxon classification</label><kwd><named-content xmlns:xlink="http://www.w3.org/1999/xlink" content-type="kingdom">Animalia</named-content></kwd><kwd><named-content xmlns:xlink="http://www.w3.org/1999/xlink" content-type="order">Stolidobranchia</named-content></kwd><kwd><named-content xmlns:xlink="http://www.w3.org/1999/xlink" content-type="family">Styelidae</named-content></kwd></kwd-group><mixed-citation publication-type="journal"><person-group><name><surname>A. Palomino-Alvarez</surname><given-names>Lilian</given-names></name><name><surname>Moreira Rocha</surname><given-names>Rosana</given-names></name><name><surname>Simões</surname><given-names>Nuno</given-names></name></person-group><article-title>Checklist of ascidians (<tp:taxon-name><tp:taxon-name-part taxon-name-part-type="phylum">Chordata</tp:taxon-name-part></tp:taxon-name>, <tp:taxon-name><tp:taxon-name-part taxon-name-part-type="subphylum">Tunicata</tp:taxon-name-part></tp:taxon-name>) from the southern Gulf of Mexico</article-title><source>Zookeys</source><day>19</day><month>3</month><year>2019</year><volume>832</volume><fpage>1</fpage><lpage>33</lpage><pub-id pub-id-type="doi">10.3897/zookeys.832.31712</pub-id></mixed-citation></tp:treatment-meta><tp:nomenclature><tp:taxon-name>
                        <tp:taxon-name-part taxon-name-part-type="genus" reg="Botrylloides">Botrylloides</tp:taxon-name-part>
                        <tp:taxon-name-part taxon-name-part-type="species" reg="niger">niger</tp:taxon-name-part>
                      </tp:taxon-name><tp:taxon-authority>Herdman, 1886</tp:taxon-authority><xref ref-type="fig" rid="F4">Fig. 4Q</xref></tp:nomenclature><tp:treatment-sec sec-type="material" id="SECID0EGWAK"><title>Material examined.</title><p><abbrev xmlns:xlink="http://www.w3.org/1999/xlink" content-type="institution" xlink:title="Colección de Ascidias del Golfo de México" id="ABBRID0EMWAK" xlink:type="simple">CAGoM</abbrev>-0029, <abbrev xmlns:xlink="http://www.w3.org/1999/xlink" content-type="institution" xlink:title="Colección de Ascidias del Golfo de México" id="ABBRID0ERWAK" xlink:type="simple">CAGoM</abbrev>-0030, <abbrev xmlns:xlink="http://www.w3.org/1999/xlink" content-type="institution" xlink:title="Colección de Ascidias del Golfo de México" id="ABBRID0EWWAK" xlink:type="simple">CAGoM</abbrev>-0032, <abbrev xmlns:xlink="http://www.w3.org/1999/xlink" content-type="institution" xlink:title="Colección de Ascidias del Golfo de México" id="ABBRID0E2WAK" xlink:type="simple">CAGoM</abbrev>-0037, <abbrev xmlns:xlink="http://www.w3.org/1999/xlink" content-type="institution" xlink:title="Colección de Ascidias del Golfo de México" id="ABBRID0EAXAK" xlink:type="simple">CAGoM</abbrev>-0038, <abbrev xmlns:xlink="http://www.w3.org/1999/xlink" xlink:title="Chelém Coastal Lagoon" id="ABBRID0EFXAK" xlink:type="simple">Chel</abbrev> 2, 1 m, 11-05-2015, leg. L. Palomino-Alvarez; <abbrev xmlns:xlink="http://www.w3.org/1999/xlink" content-type="institution" xlink:title="Colección de Ascidias del Golfo de México" id="ABBRID0EJXAK" xlink:type="simple">CAGoM</abbrev>-0040, <abbrev xmlns:xlink="http://www.w3.org/1999/xlink" xlink:title="Celestún" id="ABBRID0EOXAK" xlink:type="simple">Cel</abbrev> 2, 1 m, 11-05-2015, leg. L. Palomino-Alvarez; <abbrev xmlns:xlink="http://www.w3.org/1999/xlink" content-type="institution" xlink:title="Colección de Ascidias del Golfo de México" id="ABBRID0ESXAK" xlink:type="simple">CAGoM</abbrev>-0185, <abbrev xmlns:xlink="http://www.w3.org/1999/xlink" xlink:title="Arcas Cay Reef" id="ABBRID0EXXAK" xlink:type="simple">Arc</abbrev> 3, 3 m, 30-10-2015, leg. L. Palomino-Alvarez.</p><p><bold>Photographed record (no specimens in collection)</bold>: <abbrev xmlns:xlink="http://www.w3.org/1999/xlink" xlink:title="Veracruz Reef" id="ABBRID0E6XAK" xlink:type="simple">VeR</abbrev>, 8 m, 20-09-2015, L. Palomino-Alvarez</p></tp:treatment-sec><tp:treatment-sec sec-type="remarks" id="SECID0EDYAK"><title>Remarks.</title><p><italic><tp:taxon-name><tp:taxon-name-part taxon-name-part-type="genus" reg="Botrylloides">Botrylloides</tp:taxon-name-part><tp:taxon-name-part taxon-name-part-type="species" reg="niger">niger</tp:taxon-name-part></tp:taxon-name></italic> is among the species considered common and abundant in tropical waters (<xref ref-type="bibr" rid="B133">Rocha et al. 2010</xref>) with a widespread geographical distribution, where it attaches to natural and artificial substrates (<xref ref-type="bibr" rid="B140">Sheets et al. 2016</xref> – as <italic><tp:taxon-name><tp:taxon-name-part taxon-name-part-type="genus" reg="Botrylloides">B.</tp:taxon-name-part><tp:taxon-name-part taxon-name-part-type="species" reg="nigrum">nigrum</tp:taxon-name-part></tp:taxon-name></italic>). We found it beneath rocks, on coral reefs, in ports and lagoons.</p></tp:treatment-sec><tp:treatment-sec sec-type="distribution" id="SECID0EHZAK"><title>Global distribution.</title><p>United States (<xref ref-type="bibr" rid="B162">Van Name 1945</xref>), Mexico (<xref ref-type="bibr" rid="B162">Van Name 1945</xref>), Bermuda (<xref ref-type="bibr" rid="B41">Herdman 1886</xref>; <xref ref-type="bibr" rid="B157">Van Name 1902</xref>, <xref ref-type="bibr" rid="B162">1945</xref>; <xref ref-type="bibr" rid="B95">Monniot 1972</xref>), Belize (<xref ref-type="bibr" rid="B29">Goodbody 2000</xref>), Panama (<xref ref-type="bibr" rid="B13">Carman et al. 2011</xref>), Curaçao (Goodbody 1984), Bonaire (Millar 1962), Venezuela (<xref ref-type="bibr" rid="B133">Rocha et al. 2010</xref>; <xref ref-type="bibr" rid="B12">Carballo-Pérez and Díaz 2011</xref>), Cuba (<xref ref-type="bibr" rid="B162">Van Name 1945</xref>), Jamaica (<xref ref-type="bibr" rid="B30">Goodbody 2003</xref>), Puerto Rico (Van Name), Guadeloupe (<xref ref-type="bibr" rid="B83">Monniot 1983b</xref>), Martinique (<xref ref-type="bibr" rid="B106">Monniot 2018b</xref> as <italic><tp:taxon-name><tp:taxon-name-part taxon-name-part-type="genus" reg="Botrylloides">B.</tp:taxon-name-part><tp:taxon-name-part taxon-name-part-type="species" reg="nigrum">nigrum</tp:taxon-name-part></tp:taxon-name></italic>), Antilles (<xref ref-type="bibr" rid="B33">Gravier 1955</xref>; <xref ref-type="bibr" rid="B161">Van Name 1930</xref>), Tobago (<xref ref-type="bibr" rid="B16">Cole 2012</xref>), Brazil (<xref ref-type="bibr" rid="B136">Rodrigues 1962</xref>; <xref ref-type="bibr" rid="B128">Rocha and Costa 2005</xref>; <xref ref-type="bibr" rid="B130">Rocha and Kremer 2005</xref>; <xref ref-type="bibr" rid="B127">Rocha and Bonnet 2009</xref>; <xref ref-type="bibr" rid="B20">Dias et al. 2012</xref>), Morocco (Millar 1698), Senegal (<xref ref-type="bibr" rid="B77">Monniot 1969</xref>), Israel Mediterranean (<xref ref-type="bibr" rid="B140">Sheets et al. 2016</xref>), Singapore (<xref ref-type="bibr" rid="B140">Sheets et al. 2016</xref>), Somalia (<xref ref-type="bibr" rid="B76">Millar 1988</xref>), Madagascar (<xref ref-type="bibr" rid="B164">Vasseur 1970</xref>), French Polynesia (<xref ref-type="bibr" rid="B92">Monniot et al. 1985</xref>).</p></tp:treatment-sec><tp:treatment-sec><!--Section generated to contain objects referenced in tp:taxon-treatment.--><fig id="F4" position="float" orientation="portrait"><label>Figure 4.</label><caption><p>Photos of live specimens in the field (continued). <bold>M</bold><italic><tp:taxon-name><tp:taxon-name-part taxon-name-part-type="genus" reg="Polyclinum">Polyclinum</tp:taxon-name-part><tp:taxon-name-part taxon-name-part-type="species" reg="constellatum">constellatum</tp:taxon-name-part></tp:taxon-name></italic><bold>N</bold><tp:taxon-name><tp:taxon-name-part taxon-name-part-type="genus" reg="Euherdmania">Euherdmania</tp:taxon-name-part><tp:taxon-name-part taxon-name-part-type="uncertainty-rank">aff.</tp:taxon-name-part><tp:taxon-name-part taxon-name-part-type="species" reg="vitrea">vitrea</tp:taxon-name-part></tp:taxon-name><bold>O</bold><italic><tp:taxon-name><tp:taxon-name-part taxon-name-part-type="genus" reg="Polycarpa">Polycarpa</tp:taxon-name-part><tp:taxon-name-part taxon-name-part-type="species" reg="cartilaginea">cartilaginea</tp:taxon-name-part></tp:taxon-name></italic><bold>P</bold><italic><tp:taxon-name><tp:taxon-name-part taxon-name-part-type="genus" reg="Botrylloides">Botrylloides</tp:taxon-name-part><tp:taxon-name-part taxon-name-part-type="species" reg="magnicoecus">magnicoecus</tp:taxon-name-part></tp:taxon-name></italic><bold>Q</bold><italic><tp:taxon-name><tp:taxon-name-part taxon-name-part-type="genus" reg="Botrylloides">Botrylloides</tp:taxon-name-part><tp:taxon-name-part taxon-name-part-type="species" reg="niger">niger</tp:taxon-name-part></tp:taxon-name></italic><bold>R</bold><italic><tp:taxon-name><tp:taxon-name-part taxon-name-part-type="genus" reg="Microcosmus">Microcosmus</tp:taxon-name-part><tp:taxon-name-part taxon-name-part-type="species" reg="exasperatus">exasperatus</tp:taxon-name-part></tp:taxon-name></italic>. Scale bar: 1 cm.</p></caption><graphic xmlns:xlink="http://www.w3.org/1999/xlink" xlink:href="zookeys-832-001-g004.jpg" position="float" orientation="portrait" xlink:type="simple" id="oo_275539.jpg"/></fig></tp:treatment-sec><ref-list><ref id="B133"><mixed-citation xmlns:xlink="http://www.w3.org/1999/xlink" xlink:type="simple"><person-group><name name-style="western"><surname>Rocha</surname><given-names>RM</given-names></name><name name-style="western"><surname>Guerra-Castro</surname><given-names>E</given-names></name><name name-style="western"><surname>Lira</surname><given-names>C</given-names></name><name name-style="western"><surname>Pauls</surname><given-names>SM</given-names></name><name name-style="western"><surname>Hernandez</surname><given-names>I</given-names></name><name name-style="western"><surname>Pérez</surname><given-names>A</given-names></name><name name-style="western"><surname>Sardi</surname><given-names>A</given-names></name><name name-style="western"><surname>Pérez</surname><given-names>J</given-names></name><name name-style="western"><surname>Herrera</surname><given-names>C</given-names></name><name name-style="western"><surname>Carbonini</surname><given-names>AK</given-names></name><name name-style="western"><surname>Caraballo</surname><given-names>V</given-names></name><name name-style="western"><surname>Salazar</surname><given-names>D</given-names></name><name name-style="western"><surname>Diaz</surname><given-names>MC</given-names></name><name name-style="western"><surname>Cruz-Motta</surname><given-names>JJ</given-names></name></person-group> (<year>2010</year>) <article-title>Inventory of ascidians (<tp:taxon-name><tp:taxon-name-part taxon-name-part-type="subphylum">Tunicata</tp:taxon-name-part></tp:taxon-name>, <tp:taxon-name><tp:taxon-name-part taxon-name-part-type="class">Ascidiacea</tp:taxon-name-part></tp:taxon-name>) from the National Park La Restinga, Isla Margarita, Venezuela.</article-title><source>Biota Neotropica</source><volume>10</volume>(<issue>1</issue>): <fpage>1</fpage>–<lpage>10</lpage>. <ext-link xlink:type="simple" ext-link-type="doi" xlink:href="10.1590/S1676-06032010000100021">https://doi.org/10.1590/S1676-06032010000100021</ext-link></mixed-citation></ref><ref id="B140"><mixed-citation xmlns:xlink="http://www.w3.org/1999/xlink" xlink:type="simple"><person-group><name name-style="western"><surname>Sheets</surname><given-names>EA</given-names></name><name name-style="western"><surname>Cohen</surname><given-names>CS</given-names></name><name name-style="western"><surname>Ruis</surname><given-names>GM</given-names></name><name name-style="western"><surname>Rocha</surname><given-names>RM</given-names></name></person-group> (<year>2016</year>) <article-title>Investigating the widespread introduction of a tropical marine fouling species.</article-title><source>Ecology and Evolution</source><volume>6</volume>(<issue>8</issue>): <fpage>2453</fpage>–<lpage>2471</lpage>. <ext-link xlink:type="simple" ext-link-type="doi" xlink:href="10.1002/ece3.2065">https://doi.org/10.1002/ece3.2065</ext-link></mixed-citation></ref><ref id="B162"><mixed-citation xmlns:xlink="http://www.w3.org/1999/xlink" xlink:type="simple"><person-group><name name-style="western"><surname>Van Name</surname><given-names>WG</given-names></name></person-group> (<year>1945</year>) <article-title>The North and South American ascidians.</article-title><source>Bulletin of the American Museum of Natural History</source><volume>84</volume>: <fpage>1</fpage>–<lpage>476</lpage>.</mixed-citation></ref><ref id="B41"><mixed-citation xmlns:xlink="http://www.w3.org/1999/xlink" xlink:type="simple"><person-group><name name-style="western"><surname>Herdman</surname><given-names>WA</given-names></name></person-group> (<year>1886</year>) <article-title>Report on the <tp:taxon-name><tp:taxon-name-part taxon-name-part-type="subphylum">Tunicata</tp:taxon-name-part></tp:taxon-name> collected during the years 1873–1876. Part 2, Ascidiae compositae.</article-title><source>Journal of Experimental Zoology</source><volume>14</volume>(<issue>38</issue>): <fpage>1</fpage>–<lpage>425</lpage>.</mixed-citation></ref><ref id="B157"><mixed-citation xmlns:xlink="http://www.w3.org/1999/xlink" xlink:type="simple"><person-group><name name-style="western"><surname>Van Name</surname><given-names>WG</given-names></name></person-group> (<year>1902</year>) <article-title>The ascidians of the Bermuda Islands.</article-title><source>Transactions of the Connecticut Academy of Arts and Sciences</source><volume>11</volume>: <fpage>325</fpage>–<lpage>412</lpage>.</mixed-citation></ref><ref id="B95"><mixed-citation xmlns:xlink="http://www.w3.org/1999/xlink" xlink:type="simple"><person-group><name name-style="western"><surname>Monniot</surname><given-names>F</given-names></name></person-group> (<year>1972</year>) Ascidies aplousobranches des Bermudes. <tp:taxon-name><tp:taxon-name-part taxon-name-part-type="family">Polyclinidae</tp:taxon-name-part></tp:taxon-name> et <tp:taxon-name><tp:taxon-name-part taxon-name-part-type="family">Polycitoridae</tp:taxon-name-part></tp:taxon-name> Bulletin du Muséum National d’Histoire Naturelle ser 3, 82(1): 949–962.</mixed-citation></ref><ref id="B29"><mixed-citation xmlns:xlink="http://www.w3.org/1999/xlink" xlink:type="simple"><person-group><name name-style="western"><surname>Goodbody</surname><given-names>I</given-names></name></person-group> (<year>2000</year>) <article-title>Diversity and distribution of ascidians (<tp:taxon-name><tp:taxon-name-part taxon-name-part-type="subphylum">Tunicata</tp:taxon-name-part></tp:taxon-name>) in the Pelican Cays, Belize.</article-title><source>Atoll Research Bulletin</source><volume>480</volume>: <fpage>1</fpage>–<lpage>33</lpage>. <ext-link xlink:type="simple" ext-link-type="doi" xlink:href="10.5479/si.00775630.480">https://doi.org/10.5479/si.00775630.480</ext-link></mixed-citation></ref><ref id="B13"><mixed-citation xmlns:xlink="http://www.w3.org/1999/xlink" xlink:type="simple"><person-group><name name-style="western"><surname>Carman</surname><given-names>MR</given-names></name><name name-style="western"><surname>Bullard</surname><given-names>SG</given-names></name><name name-style="western"><surname>Rocha</surname><given-names>RM</given-names></name><name name-style="western"><surname>Lambert</surname><given-names>G</given-names></name><name name-style="western"><surname>Dijkstra</surname><given-names>JA</given-names></name><name name-style="western"><surname>Roper</surname><given-names>JJ</given-names></name><name name-style="western"><surname>Goodwin</surname><given-names>A</given-names></name><name name-style="western"><surname>Carman</surname><given-names>MM</given-names></name><name name-style="western"><surname>Vail</surname><given-names>EM</given-names></name></person-group> (<year>2011</year>) <article-title>Ascidians at the Pacific and Atlantic entrances to the Panama Canal.</article-title><source>Aquatic Invasions</source><volume>6</volume>: <fpage>371</fpage>–<lpage>380</lpage>. <ext-link xlink:type="simple" ext-link-type="doi" xlink:href="10.3391/ai.2011.6.4.02">https://doi.org/10.3391/ai.2011.6.4.02</ext-link></mixed-citation></ref><ref id="B12"><mixed-citation xmlns:xlink="http://www.w3.org/1999/xlink" xlink:type="simple"><person-group><name name-style="western"><surname>Carballo-Pérez</surname><given-names>V</given-names></name><name name-style="western"><surname>Díaz</surname><given-names>O</given-names></name></person-group> (<year>2011</year>) <article-title>Ascidians (<tp:taxon-name><tp:taxon-name-part taxon-name-part-type="subphylum">Tunicata</tp:taxon-name-part></tp:taxon-name>: <tp:taxon-name><tp:taxon-name-part taxon-name-part-type="class">Ascidiacea</tp:taxon-name-part></tp:taxon-name>) of Cariaco Gulf, Venezuela.</article-title><source>Boletín del Instituto Oceanográfico de Venezuela</source><volume>50</volume>(<issue>2</issue>): <fpage>233</fpage>–<lpage>244</lpage>.</mixed-citation></ref><ref id="B30"><mixed-citation xmlns:xlink="http://www.w3.org/1999/xlink" xlink:type="simple"><person-group><name name-style="western"><surname>Goodbody</surname><given-names>I</given-names></name></person-group> (<year>2003</year>) <article-title>The ascidian fauna of Port Royal, Jamaica 1. Harbor and mangrove dwelling species.</article-title><source>Bulletin of Marine Science</source><volume>73</volume>: <fpage>457</fpage>–<lpage>476</lpage>.</mixed-citation></ref><ref id="B83"><mixed-citation xmlns:xlink="http://www.w3.org/1999/xlink" xlink:type="simple"><person-group><name name-style="western"><surname>Monniot</surname><given-names>C</given-names></name></person-group> (<year>1983b</year>) Ascidies littorales de Guadeloupe. IV. <tp:taxon-name><tp:taxon-name-part taxon-name-part-type="family">Styelidae</tp:taxon-name-part></tp:taxon-name>. Bulletin du Muséum National d’Histoire Naturelle ser 4, sec A, 5(2): 423–456.</mixed-citation></ref><ref id="B106"><mixed-citation xmlns:xlink="http://www.w3.org/1999/xlink" xlink:type="simple"><person-group><name name-style="western"><surname>Monniot</surname><given-names>F</given-names></name></person-group> (<year>2018b</year>) <article-title>Ascidians collected during the Madibenthos expedition in Martinique: 2. <tp:taxon-name><tp:taxon-name-part taxon-name-part-type="order">Stolidobranchia</tp:taxon-name-part></tp:taxon-name>, <tp:taxon-name><tp:taxon-name-part taxon-name-part-type="family">Styelidae</tp:taxon-name-part></tp:taxon-name>.</article-title><source>Zootaxa</source><volume>4410</volume>: <fpage>291</fpage>–<lpage>318</lpage>. <ext-link xlink:type="simple" ext-link-type="doi" xlink:href="10.11646/zootaxa.4410.2.3">https://doi.org/10.11646/zootaxa.4410.2.3</ext-link></mixed-citation></ref><ref id="B33"><mixed-citation xmlns:xlink="http://www.w3.org/1999/xlink" xlink:type="simple"><person-group><name name-style="western"><surname>Gravier</surname><given-names>R</given-names></name></person-group> (<year>1955</year>) <article-title>Ascidies recoltées par le ‘President Theodore Tissier’ (Campagne de printemps 1951).</article-title><source>Révue des Travaux de l’Institut des Peches Maritimes</source><volume>19</volume>(<issue>4</issue>): <fpage>611</fpage>–<lpage>631</lpage>.</mixed-citation></ref><ref id="B161"><mixed-citation xmlns:xlink="http://www.w3.org/1999/xlink" xlink:type="simple"><person-group><name name-style="western"><surname>Van Name</surname><given-names>WG</given-names></name></person-group> (<year>1930</year>) <article-title>The ascidians of Porto Rico and the Virgin Islands.</article-title><source>Transactions of the New York Academy of Sciences</source><volume>10</volume>: <fpage>401</fpage>–<lpage>512</lpage>.</mixed-citation></ref><ref id="B16"><mixed-citation xmlns:xlink="http://www.w3.org/1999/xlink" xlink:type="simple"><person-group><name name-style="western"><surname>Cole</surname><given-names>LL</given-names></name></person-group> (<year>2012</year>) <article-title>Diversity and distribution of <tp:taxon-name><tp:taxon-name-part taxon-name-part-type="subphylum">Tunicata</tp:taxon-name-part></tp:taxon-name> (<tp:taxon-name><tp:taxon-name-part taxon-name-part-type="subphylum">Urochordata</tp:taxon-name-part></tp:taxon-name>) in Tobago.</article-title><source>Journal of Life Sciences</source><volume>6</volume>: <fpage>221</fpage>–<lpage>232</lpage>.</mixed-citation></ref><ref id="B136"><mixed-citation xmlns:xlink="http://www.w3.org/1999/xlink" xlink:type="simple"><person-group><name name-style="western"><surname>Rodrigues</surname><given-names>SA</given-names></name></person-group> (<year>1962</year>) <article-title>Algumas ascídias do litoral sul do Brasil.</article-title><source>Boletim da Faculdade de Filosofia, Ciências e Letras, Universidade de São Paulo, ser Zool</source><volume>24</volume>: <fpage>193</fpage>–<lpage>215</lpage>. <ext-link xlink:type="simple" ext-link-type="doi" xlink:href="10.11606/issn.2526-3382.bffclzoologia.1962.120585">https://doi.org/10.11606/issn.2526-3382.bffclzoologia.1962.120585</ext-link></mixed-citation></ref><ref id="B128"><mixed-citation xmlns:xlink="http://www.w3.org/1999/xlink" xlink:type="simple"><person-group><name name-style="western"><surname>Rocha</surname><given-names>RM</given-names></name><name name-style="western"><surname>Costa</surname><given-names>LVG</given-names></name></person-group> (<year>2005</year>) <article-title>Ascidians (<tp:taxon-name><tp:taxon-name-part taxon-name-part-type="subphylum">Urochordata</tp:taxon-name-part></tp:taxon-name>: <tp:taxon-name><tp:taxon-name-part taxon-name-part-type="class">Ascidiacea</tp:taxon-name-part></tp:taxon-name>) from Arraial do Cabo, Rio de Janeiro, Brazil.</article-title><source>Iheringia, Série Zoologia</source><volume>95</volume>(<issue>1</issue>): <fpage>57</fpage>–<lpage>64</lpage>. <ext-link xlink:type="simple" ext-link-type="doi" xlink:href="10.1590/S0073-47212005000100009">https://doi.org/10.1590/S0073-47212005000100009</ext-link></mixed-citation></ref><ref id="B130"><mixed-citation xmlns:xlink="http://www.w3.org/1999/xlink" xlink:type="simple"><person-group><name name-style="western"><surname>Rocha</surname><given-names>RM</given-names></name><name name-style="western"><surname>Kremer</surname><given-names>LP</given-names></name></person-group> (<year>2005</year>) <article-title>Introduced Ascidians in Paranaguá Bay, Paraná, Southern Brazil.</article-title><source>Revista Brasileira de Zoologia</source><volume>22</volume>(<issue>4</issue>): <fpage>1170</fpage>–<lpage>1184</lpage>. <ext-link xlink:type="simple" ext-link-type="doi" xlink:href="10.1590/S0101-81752005000400052">https://doi.org/10.1590/S0101-81752005000400052</ext-link></mixed-citation></ref><ref id="B127"><mixed-citation xmlns:xlink="http://www.w3.org/1999/xlink" xlink:type="simple"><person-group><name name-style="western"><surname>Rocha</surname><given-names>RM</given-names></name><name name-style="western"><surname>Bonnet</surname><given-names>NYK</given-names></name></person-group> (<year>2009</year>) <article-title>Ascídias (<tp:taxon-name><tp:taxon-name-part taxon-name-part-type="subphylum">Tunicata</tp:taxon-name-part></tp:taxon-name>, <tp:taxon-name><tp:taxon-name-part taxon-name-part-type="class">Ascidiacea</tp:taxon-name-part></tp:taxon-name>) introduzidas no Arquipélago de Alcatrazes, São Paulo.</article-title><source>Iheringia, Série Zoologia</source><volume>99</volume>(<issue>1</issue>): <fpage>27</fpage>–<lpage>35</lpage>. <ext-link xlink:type="simple" ext-link-type="doi" xlink:href="10.1590/S0073-47212009000100004">https://doi.org/10.1590/S0073-47212009000100004</ext-link></mixed-citation></ref><ref id="B20"><mixed-citation xmlns:xlink="http://www.w3.org/1999/xlink" xlink:type="simple"><person-group><name name-style="western"><surname>Dias</surname><given-names>G</given-names></name><name name-style="western"><surname>Rocha</surname><given-names>RM</given-names></name><name name-style="western"><surname>Lotufo</surname><given-names>TMC</given-names></name><name name-style="western"><surname>Kremer</surname><given-names>LP</given-names></name></person-group> (<year>2012</year>) <article-title>Fifty years of ascidian biodiversity research in São Sebastião, Brazil.</article-title><source>Journal of the Marine Biological Association of the United Kingdom</source><volume>93</volume>(<issue>1</issue>): <fpage>273</fpage>–<lpage>282</lpage>.</mixed-citation></ref><ref id="B77"><mixed-citation xmlns:xlink="http://www.w3.org/1999/xlink" xlink:type="simple"><person-group><name name-style="western"><surname>Monniot</surname><given-names>C</given-names></name></person-group> (<year>1969</year>) <article-title>Sur une collection d’ascidies de Dakar (Phlébobranches et Stolidobranches).</article-title><source>Bulletin du Muséum National d’Histoire Naturelle</source><volume>41</volume>(<issue>3</issue>): <fpage>622</fpage>–<lpage>654</lpage>.</mixed-citation></ref><ref id="B76"><mixed-citation xmlns:xlink="http://www.w3.org/1999/xlink" xlink:type="simple"><person-group><name name-style="western"><surname>Millar</surname><given-names>RH</given-names></name></person-group> (<year>1988</year>) <article-title>Ascidians collected during the International Indian Ocean Expedition.</article-title><source>The Annals and magazine of natural history</source><volume>22</volume>: <fpage>823</fpage>–<lpage>848</lpage>. <ext-link xlink:type="simple" ext-link-type="doi" xlink:href="10.1080/00222938800770541">https://doi.org/10.1080/00222938800770541</ext-link></mixed-citation></ref><ref id="B164"><mixed-citation xmlns:xlink="http://www.w3.org/1999/xlink" xlink:type="simple"><person-group><name name-style="western"><surname>Vasseur</surname><given-names>P</given-names></name></person-group> (<year>1970</year>) <article-title>Contribution à l’étude des Ascidies de Madagascar (région de Tuléar). III. La faune ascidiologique des herbiers à phanérogames marines.</article-title><source>Recueil des Travaux de la Station marine d’Endoume, Fasc hors serie suppl</source><volume>10</volume>: <fpage>209</fpage>–<lpage>221</lpage>.</mixed-citation></ref><ref id="B92"><mixed-citation xmlns:xlink="http://www.w3.org/1999/xlink" xlink:type="simple"><person-group><name name-style="western"><surname>Monniot</surname><given-names>C</given-names></name><name name-style="western"><surname>Monniot</surname><given-names>F</given-names></name><name name-style="western"><surname>Laboute</surname><given-names>P</given-names></name></person-group> (<year>1985</year>) Ascidies du port de Papeete (Polynésie française): relations avec le milieu naturel et d’autres ports. Bulletin du Muséum National d’Histoire Naturelle ser 4, sec A, 7(3): 481–495.</mixed-citation></ref></ref-list></tp:taxon-treatment>
