# Supplementary material for: Checklist of ascidians (Chordata, Tunicata) from the southern Gulf of Mexico
Source: Zookeys. 2019 Mar 19;832:1–33. doi: 10.3897/zookeys.832.31712 (PMC6435601; doi:10.3897/zookeys.832.31712)
Supplement: XML Treatment for Microcosmus exasperatus [file zookeys.832.31712-treatment30.xml]

<!DOCTYPE tp:taxon-treatment
  PUBLIC "-//TaxonX//DTD Taxonomic Treatment Publishing DTD v0 20100105//EN" "tax-treatment-NSO.dtd">
<tp:taxon-treatment xmlns:tp="http://www.plazi.org/taxpub"><tp:treatment-meta><kwd-group><label>Taxon classification</label><kwd><named-content xmlns:xlink="http://www.w3.org/1999/xlink" content-type="kingdom">Animalia</named-content></kwd><kwd><named-content xmlns:xlink="http://www.w3.org/1999/xlink" content-type="order">Stolidobranchia</named-content></kwd><kwd><named-content xmlns:xlink="http://www.w3.org/1999/xlink" content-type="family">Pyuridae</named-content></kwd></kwd-group><mixed-citation publication-type="journal"><person-group><name><surname>A. Palomino-Alvarez</surname><given-names>Lilian</given-names></name><name><surname>Moreira Rocha</surname><given-names>Rosana</given-names></name><name><surname>Simões</surname><given-names>Nuno</given-names></name></person-group><article-title>Checklist of ascidians (<tp:taxon-name><tp:taxon-name-part taxon-name-part-type="phylum">Chordata</tp:taxon-name-part></tp:taxon-name>, <tp:taxon-name><tp:taxon-name-part taxon-name-part-type="subphylum">Tunicata</tp:taxon-name-part></tp:taxon-name>) from the southern Gulf of Mexico</article-title><source>Zookeys</source><day>19</day><month>3</month><year>2019</year><volume>832</volume><fpage>1</fpage><lpage>33</lpage><pub-id pub-id-type="doi">10.3897/zookeys.832.31712</pub-id></mixed-citation></tp:treatment-meta><tp:nomenclature><tp:taxon-name>
                        <tp:taxon-name-part taxon-name-part-type="genus" reg="Microcosmus">Microcosmus</tp:taxon-name-part>
                        <tp:taxon-name-part taxon-name-part-type="species" reg="exasperatus">exasperatus</tp:taxon-name-part>
                      </tp:taxon-name><tp:taxon-authority>Heller, 1878</tp:taxon-authority><xref ref-type="fig" rid="F4">Fig. 4R</xref></tp:nomenclature><tp:treatment-sec sec-type="material" id="SECID0EDCBK"><title>Material examined.</title><p><abbrev xmlns:xlink="http://www.w3.org/1999/xlink" content-type="institution" xlink:title="Colección de Ascidias del Golfo de México" id="ABBRID0EJCBK" xlink:type="simple">CAGoM</abbrev>-0131, <abbrev xmlns:xlink="http://www.w3.org/1999/xlink" xlink:title="Bajo 10 Reef" id="ABBRID0EOCBK" xlink:type="simple">B10</abbrev>, 11 m, 17-06-2015, leg. L. Palomino-Alvarez; <abbrev xmlns:xlink="http://www.w3.org/1999/xlink" content-type="institution" xlink:title="Colección de Ascidias del Golfo de México" id="ABBRID0ESCBK" xlink:type="simple">CAGoM</abbrev>-0048, <abbrev xmlns:xlink="http://www.w3.org/1999/xlink" xlink:title="Progreso Harbor" id="ABBRID0EXCBK" xlink:type="simple">Pro</abbrev> 1, 8 m, 26-05-2015, leg. L. Palomino-Alvarez; <abbrev xmlns:xlink="http://www.w3.org/1999/xlink" content-type="institution" xlink:title="Colección de Ascidias del Golfo de México" id="ABBRID0E2CBK" xlink:type="simple">CAGoM</abbrev>-00476, <abbrev xmlns:xlink="http://www.w3.org/1999/xlink" xlink:title="Champotón" id="ABBRID0EADBK" xlink:type="simple">Chp</abbrev> 1, 5 m, 26-05-2015, leg. L. Palomino-Alvarez; <abbrev xmlns:xlink="http://www.w3.org/1999/xlink" content-type="institution" xlink:title="Colección de Ascidias del Golfo de México" id="ABBRID0EEDBK" xlink:type="simple">CAGoM</abbrev>-0731, <abbrev xmlns:xlink="http://www.w3.org/1999/xlink" xlink:title="Sisal Harbor" id="ABBRID0EJDBK" xlink:type="simple">Sis</abbrev>, 1 m, 21-03-2018, leg. L. Palomino-Alvarez.</p></tp:treatment-sec><tp:treatment-sec sec-type="remarks" id="SECID0ENDBK"><title>Remarks.</title><p>Can be very common on mangrove prop roots in the Caribbean Sea (Panama – Rocha el al. 2005, Venezuela – <xref ref-type="bibr" rid="B133">Rocha et al. 2010</xref>). Here we found it mainly in harbors, with &gt; 20 specimens found in Sisal harbour, suggesting that it was introduced.</p></tp:treatment-sec><tp:treatment-sec sec-type="distribution" id="SECID0EXDBK"><title>Global distribution.</title><p>United States (<xref ref-type="bibr" rid="B159">Van Name 1921</xref>, <xref ref-type="bibr" rid="B162">1945</xref>), Bermudas (<xref ref-type="bibr" rid="B4">Berrill 1932</xref>; <xref ref-type="bibr" rid="B95">Monniot 1972</xref>), Jamaica (<xref ref-type="bibr" rid="B38">Heller 1878</xref>; <xref ref-type="bibr" rid="B30">Goodbody 2003</xref>), Belize (<xref ref-type="bibr" rid="B29">Goodbody 2000</xref>), Panamá (<xref ref-type="bibr" rid="B17">Collin et al. 2005</xref>; <xref ref-type="bibr" rid="B13">Carman et al. 2011</xref>), Curaçao (<xref ref-type="bibr" rid="B160">Van Name 1924</xref>; Millar 1962; Goodbody 1984), Venezuela (<xref ref-type="bibr" rid="B133">Rocha et al. 2010</xref>; <xref ref-type="bibr" rid="B12">Carballo-Pérez and Díaz 2011</xref>), Tobago (<xref ref-type="bibr" rid="B16">Cole 2012</xref>), Martinique (<xref ref-type="bibr" rid="B33">Gravier 1955</xref>; <xref ref-type="bibr" rid="B107">Monniot 2018c</xref>), Antilles (<xref ref-type="bibr" rid="B144">Sluiter 1898</xref>; <xref ref-type="bibr" rid="B159">Van Name 1921</xref>, 1931), Guadeloupe (Monniot 1983), Brazil (<xref ref-type="bibr" rid="B136">Rodrigues 1962</xref>; Rodrigues et al. 1998; <xref ref-type="bibr" rid="B109">Monniot and Monniot 2001</xref>; <xref ref-type="bibr" rid="B131">Rocha et al. 2012</xref>; <xref ref-type="bibr" rid="B128">Rocha and Costa 2005</xref>; <xref ref-type="bibr" rid="B130">Rocha and Kremer 2005</xref>; <xref ref-type="bibr" rid="B132">Rocha et al. 2005</xref>), Azores (<xref ref-type="bibr" rid="B35">Harant 1929</xref>), Cape Verde (<xref ref-type="bibr" rid="B35">Harant 1929</xref>), Mediterranean sea (<xref ref-type="bibr" rid="B145">Streftaris et al. 2005</xref>; <xref ref-type="bibr" rid="B155">Turon et al. 2007</xref>), Red Sea (<xref ref-type="bibr" rid="B141">Shenkar 2012</xref>), Philippine Sea (<xref ref-type="bibr" rid="B158">Van Name 1918</xref>), Mindoro (<xref ref-type="bibr" rid="B150">Tokioka 1970</xref>), Truuk Islands (<xref ref-type="bibr" rid="B112">Nishikawa 1984</xref>), Guam (<xref ref-type="bibr" rid="B55">Lambert 2003</xref>), Australia (<xref ref-type="bibr" rid="B48">Kott 1985</xref>; <xref ref-type="bibr" rid="B85">Monniot 1992</xref>).</p></tp:treatment-sec><tp:treatment-sec><!--Section generated to contain objects referenced in tp:taxon-treatment.--><fig id="F4" position="float" orientation="portrait"><label>Figure 4.</label><caption><p>Photos of live specimens in the field (continued). <bold>M</bold><italic><tp:taxon-name><tp:taxon-name-part taxon-name-part-type="genus" reg="Polyclinum">Polyclinum</tp:taxon-name-part><tp:taxon-name-part taxon-name-part-type="species" reg="constellatum">constellatum</tp:taxon-name-part></tp:taxon-name></italic><bold>N</bold><tp:taxon-name><tp:taxon-name-part taxon-name-part-type="genus" reg="Euherdmania">Euherdmania</tp:taxon-name-part><tp:taxon-name-part taxon-name-part-type="uncertainty-rank">aff.</tp:taxon-name-part><tp:taxon-name-part taxon-name-part-type="species" reg="vitrea">vitrea</tp:taxon-name-part></tp:taxon-name><bold>O</bold><italic><tp:taxon-name><tp:taxon-name-part taxon-name-part-type="genus" reg="Polycarpa">Polycarpa</tp:taxon-name-part><tp:taxon-name-part taxon-name-part-type="species" reg="cartilaginea">cartilaginea</tp:taxon-name-part></tp:taxon-name></italic><bold>P</bold><italic><tp:taxon-name><tp:taxon-name-part taxon-name-part-type="genus" reg="Botrylloides">Botrylloides</tp:taxon-name-part><tp:taxon-name-part taxon-name-part-type="species" reg="magnicoecus">magnicoecus</tp:taxon-name-part></tp:taxon-name></italic><bold>Q</bold><italic><tp:taxon-name><tp:taxon-name-part taxon-name-part-type="genus" reg="Botrylloides">Botrylloides</tp:taxon-name-part><tp:taxon-name-part taxon-name-part-type="species" reg="niger">niger</tp:taxon-name-part></tp:taxon-name></italic><bold>R</bold><italic><tp:taxon-name><tp:taxon-name-part taxon-name-part-type="genus" reg="Microcosmus">Microcosmus</tp:taxon-name-part><tp:taxon-name-part taxon-name-part-type="species" reg="exasperatus">exasperatus</tp:taxon-name-part></tp:taxon-name></italic>. Scale bar: 1 cm.</p></caption><graphic xmlns:xlink="http://www.w3.org/1999/xlink" xlink:href="zookeys-832-001-g004.jpg" position="float" orientation="portrait" xlink:type="simple" id="oo_275539.jpg"/></fig></tp:treatment-sec><ref-list><ref id="B133"><mixed-citation xmlns:xlink="http://www.w3.org/1999/xlink" xlink:type="simple"><person-group><name name-style="western"><surname>Rocha</surname><given-names>RM</given-names></name><name name-style="western"><surname>Guerra-Castro</surname><given-names>E</given-names></name><name name-style="western"><surname>Lira</surname><given-names>C</given-names></name><name name-style="western"><surname>Pauls</surname><given-names>SM</given-names></name><name name-style="western"><surname>Hernandez</surname><given-names>I</given-names></name><name name-style="western"><surname>Pérez</surname><given-names>A</given-names></name><name name-style="western"><surname>Sardi</surname><given-names>A</given-names></name><name name-style="western"><surname>Pérez</surname><given-names>J</given-names></name><name name-style="western"><surname>Herrera</surname><given-names>C</given-names></name><name name-style="western"><surname>Carbonini</surname><given-names>AK</given-names></name><name name-style="western"><surname>Caraballo</surname><given-names>V</given-names></name><name name-style="western"><surname>Salazar</surname><given-names>D</given-names></name><name name-style="western"><surname>Diaz</surname><given-names>MC</given-names></name><name name-style="western"><surname>Cruz-Motta</surname><given-names>JJ</given-names></name></person-group> (<year>2010</year>) <article-title>Inventory of ascidians (<tp:taxon-name><tp:taxon-name-part taxon-name-part-type="subphylum">Tunicata</tp:taxon-name-part></tp:taxon-name>, <tp:taxon-name><tp:taxon-name-part taxon-name-part-type="class">Ascidiacea</tp:taxon-name-part></tp:taxon-name>) from the National Park La Restinga, Isla Margarita, Venezuela.</article-title><source>Biota Neotropica</source><volume>10</volume>(<issue>1</issue>): <fpage>1</fpage>–<lpage>10</lpage>. <ext-link xlink:type="simple" ext-link-type="doi" xlink:href="10.1590/S1676-06032010000100021">https://doi.org/10.1590/S1676-06032010000100021</ext-link></mixed-citation></ref><ref id="B159"><mixed-citation xmlns:xlink="http://www.w3.org/1999/xlink" xlink:type="simple"><person-group><name name-style="western"><surname>Van Name</surname><given-names>WG</given-names></name></person-group> (<year>1921</year>) <article-title>Ascidians of the West Indian region and southeastern United States.</article-title><source>Bulletin of the American Museum of Natural History</source><volume>44</volume>: <fpage>283</fpage>–<lpage>494</lpage>.</mixed-citation></ref><ref id="B162"><mixed-citation xmlns:xlink="http://www.w3.org/1999/xlink" xlink:type="simple"><person-group><name name-style="western"><surname>Van Name</surname><given-names>WG</given-names></name></person-group> (<year>1945</year>) <article-title>The North and South American ascidians.</article-title><source>Bulletin of the American Museum of Natural History</source><volume>84</volume>: <fpage>1</fpage>–<lpage>476</lpage>.</mixed-citation></ref><ref id="B4"><mixed-citation xmlns:xlink="http://www.w3.org/1999/xlink" xlink:type="simple"><person-group><name name-style="western"><surname>Berrill</surname><given-names>NJ</given-names></name></person-group> (<year>1932</year>) <article-title>Ascidians of the Bermudas.</article-title><source>The Biological Bulletin</source><volume>62</volume>: <fpage>77</fpage>–<lpage>88</lpage>. <ext-link xlink:type="simple" ext-link-type="doi" xlink:href="10.2307/1537145">https://doi.org/10.2307/1537145</ext-link></mixed-citation></ref><ref id="B95"><mixed-citation xmlns:xlink="http://www.w3.org/1999/xlink" xlink:type="simple"><person-group><name name-style="western"><surname>Monniot</surname><given-names>F</given-names></name></person-group> (<year>1972</year>) Ascidies aplousobranches des Bermudes. <tp:taxon-name><tp:taxon-name-part taxon-name-part-type="family">Polyclinidae</tp:taxon-name-part></tp:taxon-name> et <tp:taxon-name><tp:taxon-name-part taxon-name-part-type="family">Polycitoridae</tp:taxon-name-part></tp:taxon-name> Bulletin du Muséum National d’Histoire Naturelle ser 3, 82(1): 949–962.</mixed-citation></ref><ref id="B38"><mixed-citation xmlns:xlink="http://www.w3.org/1999/xlink" xlink:type="simple"><person-group><name name-style="western"><surname>Heller</surname><given-names>C</given-names></name></person-group> (<year>1878</year>) <article-title>Beitrage zur nahern Kenntniss der Tunicaten. Sitzber.</article-title><source>Denkschriften der Kaiserlichen Akademie der Wissenschaften</source><volume>77</volume>(<issue>1</issue>): <fpage>2</fpage>–<lpage>28</lpage>.</mixed-citation></ref><ref id="B30"><mixed-citation xmlns:xlink="http://www.w3.org/1999/xlink" xlink:type="simple"><person-group><name name-style="western"><surname>Goodbody</surname><given-names>I</given-names></name></person-group> (<year>2003</year>) <article-title>The ascidian fauna of Port Royal, Jamaica 1. Harbor and mangrove dwelling species.</article-title><source>Bulletin of Marine Science</source><volume>73</volume>: <fpage>457</fpage>–<lpage>476</lpage>.</mixed-citation></ref><ref id="B29"><mixed-citation xmlns:xlink="http://www.w3.org/1999/xlink" xlink:type="simple"><person-group><name name-style="western"><surname>Goodbody</surname><given-names>I</given-names></name></person-group> (<year>2000</year>) <article-title>Diversity and distribution of ascidians (<tp:taxon-name><tp:taxon-name-part taxon-name-part-type="subphylum">Tunicata</tp:taxon-name-part></tp:taxon-name>) in the Pelican Cays, Belize.</article-title><source>Atoll Research Bulletin</source><volume>480</volume>: <fpage>1</fpage>–<lpage>33</lpage>. <ext-link xlink:type="simple" ext-link-type="doi" xlink:href="10.5479/si.00775630.480">https://doi.org/10.5479/si.00775630.480</ext-link></mixed-citation></ref><ref id="B17"><mixed-citation xmlns:xlink="http://www.w3.org/1999/xlink" xlink:type="simple"><person-group><name name-style="western"><surname>Collin</surname><given-names>R</given-names></name><name name-style="western"><surname>Díaz</surname><given-names>MC</given-names></name><name name-style="western"><surname>Norenbur</surname><given-names>J</given-names></name><name name-style="western"><surname>Rocha</surname><given-names>RM</given-names></name><name name-style="western"><surname>Sanchez</surname><given-names>J</given-names></name><name name-style="western"><surname>Schulze</surname><given-names>A</given-names></name><name name-style="western"><surname>Schwartz</surname><given-names>M</given-names></name></person-group> (<year>2005</year>) <article-title>Photographic identification guide to some common marine invertebrates of Bocas del Toro.</article-title><source>Caribbean Journal of Science</source><volume>41</volume>(<issue>3</issue>): <fpage>638</fpage>–<lpage>707</lpage>.</mixed-citation></ref><ref id="B13"><mixed-citation xmlns:xlink="http://www.w3.org/1999/xlink" xlink:type="simple"><person-group><name name-style="western"><surname>Carman</surname><given-names>MR</given-names></name><name name-style="western"><surname>Bullard</surname><given-names>SG</given-names></name><name name-style="western"><surname>Rocha</surname><given-names>RM</given-names></name><name name-style="western"><surname>Lambert</surname><given-names>G</given-names></name><name name-style="western"><surname>Dijkstra</surname><given-names>JA</given-names></name><name name-style="western"><surname>Roper</surname><given-names>JJ</given-names></name><name name-style="western"><surname>Goodwin</surname><given-names>A</given-names></name><name name-style="western"><surname>Carman</surname><given-names>MM</given-names></name><name name-style="western"><surname>Vail</surname><given-names>EM</given-names></name></person-group> (<year>2011</year>) <article-title>Ascidians at the Pacific and Atlantic entrances to the Panama Canal.</article-title><source>Aquatic Invasions</source><volume>6</volume>: <fpage>371</fpage>–<lpage>380</lpage>. <ext-link xlink:type="simple" ext-link-type="doi" xlink:href="10.3391/ai.2011.6.4.02">https://doi.org/10.3391/ai.2011.6.4.02</ext-link></mixed-citation></ref><ref id="B160"><mixed-citation xmlns:xlink="http://www.w3.org/1999/xlink" xlink:type="simple"><person-group><name name-style="western"><surname>Van Name</surname><given-names>WG</given-names></name></person-group> (<year>1924</year>) <article-title>Ascidians from Curaçao.</article-title><source>Bijdragen Tot de Dierkunde</source><volume>23</volume>: <fpage>23</fpage>–<lpage>32</lpage>.</mixed-citation></ref><ref id="B12"><mixed-citation xmlns:xlink="http://www.w3.org/1999/xlink" xlink:type="simple"><person-group><name name-style="western"><surname>Carballo-Pérez</surname><given-names>V</given-names></name><name name-style="western"><surname>Díaz</surname><given-names>O</given-names></name></person-group> (<year>2011</year>) <article-title>Ascidians (<tp:taxon-name><tp:taxon-name-part taxon-name-part-type="subphylum">Tunicata</tp:taxon-name-part></tp:taxon-name>: <tp:taxon-name><tp:taxon-name-part taxon-name-part-type="class">Ascidiacea</tp:taxon-name-part></tp:taxon-name>) of Cariaco Gulf, Venezuela.</article-title><source>Boletín del Instituto Oceanográfico de Venezuela</source><volume>50</volume>(<issue>2</issue>): <fpage>233</fpage>–<lpage>244</lpage>.</mixed-citation></ref><ref id="B16"><mixed-citation xmlns:xlink="http://www.w3.org/1999/xlink" xlink:type="simple"><person-group><name name-style="western"><surname>Cole</surname><given-names>LL</given-names></name></person-group> (<year>2012</year>) <article-title>Diversity and distribution of <tp:taxon-name><tp:taxon-name-part taxon-name-part-type="subphylum">Tunicata</tp:taxon-name-part></tp:taxon-name> (<tp:taxon-name><tp:taxon-name-part taxon-name-part-type="subphylum">Urochordata</tp:taxon-name-part></tp:taxon-name>) in Tobago.</article-title><source>Journal of Life Sciences</source><volume>6</volume>: <fpage>221</fpage>–<lpage>232</lpage>.</mixed-citation></ref><ref id="B33"><mixed-citation xmlns:xlink="http://www.w3.org/1999/xlink" xlink:type="simple"><person-group><name name-style="western"><surname>Gravier</surname><given-names>R</given-names></name></person-group> (<year>1955</year>) <article-title>Ascidies recoltées par le ‘President Theodore Tissier’ (Campagne de printemps 1951).</article-title><source>Révue des Travaux de l’Institut des Peches Maritimes</source><volume>19</volume>(<issue>4</issue>): <fpage>611</fpage>–<lpage>631</lpage>.</mixed-citation></ref><ref id="B107"><mixed-citation xmlns:xlink="http://www.w3.org/1999/xlink" xlink:type="simple"><person-group><name name-style="western"><surname>Monniot</surname><given-names>F</given-names></name></person-group> (<year>2018c</year>) <article-title>Ascidians collected during the Madibenthos expedition in Martinique 3. <tp:taxon-name><tp:taxon-name-part taxon-name-part-type="order">Stolidobranchia</tp:taxon-name-part></tp:taxon-name>, <tp:taxon-name><tp:taxon-name-part taxon-name-part-type="family">Pyuridae</tp:taxon-name-part></tp:taxon-name> and <tp:taxon-name><tp:taxon-name-part taxon-name-part-type="family">Molgulidae</tp:taxon-name-part></tp:taxon-name>.</article-title><source>Zootaxa</source><volume>4459</volume>: <fpage>401</fpage>–<lpage>430</lpage>. <ext-link xlink:type="simple" ext-link-type="doi" xlink:href="10.11646/zootaxa.4459.3.1">https://doi.org/10.11646/zootaxa.4459.3.1</ext-link></mixed-citation></ref><ref id="B144"><mixed-citation xmlns:xlink="http://www.w3.org/1999/xlink" xlink:type="simple"><person-group><name name-style="western"><surname>Sluiter</surname><given-names>CP</given-names></name></person-group> (<year>1898</year>) <article-title>Tuniciers recueilli en 1896, par la Chazalie, dans la mer des Antilles.</article-title><source>Mémoires de la Société zoologique de France</source><volume>11</volume>: <fpage>5</fpage>–<lpage>34</lpage>.</mixed-citation></ref><ref id="B136"><mixed-citation xmlns:xlink="http://www.w3.org/1999/xlink" xlink:type="simple"><person-group><name name-style="western"><surname>Rodrigues</surname><given-names>SA</given-names></name></person-group> (<year>1962</year>) <article-title>Algumas ascídias do litoral sul do Brasil.</article-title><source>Boletim da Faculdade de Filosofia, Ciências e Letras, Universidade de São Paulo, ser Zool</source><volume>24</volume>: <fpage>193</fpage>–<lpage>215</lpage>. <ext-link xlink:type="simple" ext-link-type="doi" xlink:href="10.11606/issn.2526-3382.bffclzoologia.1962.120585">https://doi.org/10.11606/issn.2526-3382.bffclzoologia.1962.120585</ext-link></mixed-citation></ref><ref id="B109"><mixed-citation xmlns:xlink="http://www.w3.org/1999/xlink" xlink:type="simple"><person-group><name name-style="western"><surname>Monniot</surname><given-names>F</given-names></name><name name-style="western"><surname>Monniot</surname><given-names>C</given-names></name></person-group> (<year>2001</year>) <article-title>Ascidians from the tropical western Pacific.</article-title><source>Zoosystema</source><volume>23</volume>(<issue>2</issue>): <fpage>201</fpage>–<lpage>383</lpage>.</mixed-citation></ref><ref id="B131"><mixed-citation xmlns:xlink="http://www.w3.org/1999/xlink" xlink:type="simple"><person-group><name name-style="western"><surname>Rocha</surname><given-names>RM</given-names></name><name name-style="western"><surname>Bonnet</surname><given-names>NYK</given-names></name><name name-style="western"><surname>Baptista</surname><given-names>MS</given-names></name><name name-style="western"><surname>Beltramin</surname><given-names>FS</given-names></name></person-group> (<year>2012</year>) <article-title>Introduced and native Phlebobranch and Stolidobranch solitary ascidians (<tp:taxon-name><tp:taxon-name-part taxon-name-part-type="subphylum">Tunicata</tp:taxon-name-part></tp:taxon-name>: <tp:taxon-name><tp:taxon-name-part taxon-name-part-type="class">Ascidiacea</tp:taxon-name-part></tp:taxon-name>) around Salvador, Bahia, Brazil.</article-title><source>Zoologia</source><volume>29</volume>(<issue>1</issue>): <fpage>39</fpage>–<lpage>53</lpage>. <ext-link xlink:type="simple" ext-link-type="doi" xlink:href="10.1590/S1984-46702012000100005">https://doi.org/10.1590/S1984-46702012000100005</ext-link></mixed-citation></ref><ref id="B128"><mixed-citation xmlns:xlink="http://www.w3.org/1999/xlink" xlink:type="simple"><person-group><name name-style="western"><surname>Rocha</surname><given-names>RM</given-names></name><name name-style="western"><surname>Costa</surname><given-names>LVG</given-names></name></person-group> (<year>2005</year>) <article-title>Ascidians (<tp:taxon-name><tp:taxon-name-part taxon-name-part-type="subphylum">Urochordata</tp:taxon-name-part></tp:taxon-name>: <tp:taxon-name><tp:taxon-name-part taxon-name-part-type="class">Ascidiacea</tp:taxon-name-part></tp:taxon-name>) from Arraial do Cabo, Rio de Janeiro, Brazil.</article-title><source>Iheringia, Série Zoologia</source><volume>95</volume>(<issue>1</issue>): <fpage>57</fpage>–<lpage>64</lpage>. <ext-link xlink:type="simple" ext-link-type="doi" xlink:href="10.1590/S0073-47212005000100009">https://doi.org/10.1590/S0073-47212005000100009</ext-link></mixed-citation></ref><ref id="B130"><mixed-citation xmlns:xlink="http://www.w3.org/1999/xlink" xlink:type="simple"><person-group><name name-style="western"><surname>Rocha</surname><given-names>RM</given-names></name><name name-style="western"><surname>Kremer</surname><given-names>LP</given-names></name></person-group> (<year>2005</year>) <article-title>Introduced Ascidians in Paranaguá Bay, Paraná, Southern Brazil.</article-title><source>Revista Brasileira de Zoologia</source><volume>22</volume>(<issue>4</issue>): <fpage>1170</fpage>–<lpage>1184</lpage>. <ext-link xlink:type="simple" ext-link-type="doi" xlink:href="10.1590/S0101-81752005000400052">https://doi.org/10.1590/S0101-81752005000400052</ext-link></mixed-citation></ref><ref id="B132"><mixed-citation xmlns:xlink="http://www.w3.org/1999/xlink" xlink:type="simple"><person-group><name name-style="western"><surname>Rocha</surname><given-names>RM</given-names></name><name name-style="western"><surname>Farias</surname><given-names>SB</given-names></name><name name-style="western"><surname>Moreno</surname><given-names>TR</given-names></name></person-group> (<year>2005</year>) <article-title>Ascidians from Bocas del Toro, Panamá. I Biodiversity.</article-title><source>Caribbean Journal of Science</source><volume>41</volume>: <fpage>600</fpage>–<lpage>612</lpage>.</mixed-citation></ref><ref id="B35"><mixed-citation xmlns:xlink="http://www.w3.org/1999/xlink" xlink:type="simple"><person-group><name name-style="western"><surname>Harant</surname><given-names>H</given-names></name></person-group> (<year>1929</year>) <article-title>Ascidies provenant des croisières du Prince Albert Ier de Monaco.</article-title><source>Résultats des Campagnes Scientifiques Monaco</source><volume>75</volume>: <fpage>1</fpage>–<lpage>112</lpage>.</mixed-citation></ref><ref id="B145"><mixed-citation xmlns:xlink="http://www.w3.org/1999/xlink" xlink:type="simple"><person-group><name name-style="western"><surname>Streftaris</surname><given-names>N</given-names></name><name name-style="western"><surname>Zenetos</surname><given-names>A</given-names></name><name name-style="western"><surname>Papathanassiou</surname><given-names>E</given-names></name></person-group> (<year>2005</year>) <article-title>Globalisation in marine ecosystems: the story of non-indigenous marine species across European seas.</article-title><source>Oceanography and Marine Biology Annual Review</source><volume>43</volume>: <fpage>419</fpage>–<lpage>453</lpage>.</mixed-citation></ref><ref id="B155"><mixed-citation xmlns:xlink="http://www.w3.org/1999/xlink" xlink:type="simple"><person-group><name name-style="western"><surname>Turon</surname><given-names>X</given-names></name><name name-style="western"><surname>Nishikawa</surname><given-names>T</given-names></name><name name-style="western"><surname>Rius</surname><given-names>M</given-names></name></person-group> (<year>2007</year>) <article-title>Spread of <italic><tp:taxon-name><tp:taxon-name-part taxon-name-part-type="genus">Microcosmus</tp:taxon-name-part><tp:taxon-name-part taxon-name-part-type="species">squamiger</tp:taxon-name-part></tp:taxon-name></italic> (<tp:taxon-name><tp:taxon-name-part taxon-name-part-type="class">Ascidiacea</tp:taxon-name-part></tp:taxon-name>: <tp:taxon-name><tp:taxon-name-part taxon-name-part-type="family">Pyuridae</tp:taxon-name-part></tp:taxon-name>) in the Mediterranean Sea and adjacent waters.</article-title><source>Journal of experimental Marine Biology and Ecology</source><volume>342</volume>(<issue>1</issue>): <fpage>185</fpage>–<lpage>188</lpage>. <ext-link xlink:type="simple" ext-link-type="doi" xlink:href="10.1016/J.JEMBE.2006.10.040">https://doi.org/10.1016/J.JEMBE.2006.10.040</ext-link></mixed-citation></ref><ref id="B141"><mixed-citation xmlns:xlink="http://www.w3.org/1999/xlink" xlink:type="simple"><person-group><name name-style="western"><surname>Shenkar</surname><given-names>N</given-names></name></person-group> (<year>2012</year>) <article-title>Ascidian (<tp:taxon-name><tp:taxon-name-part taxon-name-part-type="phylum">Chordata</tp:taxon-name-part></tp:taxon-name>, <tp:taxon-name><tp:taxon-name-part taxon-name-part-type="class">Ascidiacea</tp:taxon-name-part></tp:taxon-name>) diversity in the Red Sea.</article-title><source>Marine Biodiversity Records</source><volume>42</volume>(<issue>4</issue>): <fpage>459</fpage>–<lpage>469</lpage>. <ext-link xlink:type="simple" ext-link-type="doi" xlink:href="10.1007/s12526-012-0124-5">https://doi.org/10.1007/s12526-012-0124-5</ext-link></mixed-citation></ref><ref id="B158"><mixed-citation xmlns:xlink="http://www.w3.org/1999/xlink" xlink:type="simple"><person-group><name name-style="western"><surname>Van Name</surname><given-names>WG</given-names></name></person-group> (<year>1918</year>) <article-title>Ascidians from the Philippines and adjacent waters.</article-title><source>Bulletin of the American Museum of Natural History</source><volume>100</volume>(<issue>1</issue>): <fpage>49</fpage>–<lpage>174</lpage>.</mixed-citation></ref><ref id="B150"><mixed-citation xmlns:xlink="http://www.w3.org/1999/xlink" xlink:type="simple"><person-group><name name-style="western"><surname>Tokioka</surname><given-names>T</given-names></name></person-group> (<year>1970</year>) <article-title>Ascidians from Mindoro Island, the Philippines.</article-title><source>Publications of the Seto Marine Biological Laboratory</source><volume>18</volume>(<issue>2</issue>): <fpage>75</fpage>–<lpage>107</lpage>. <ext-link xlink:type="simple" ext-link-type="doi" xlink:href="10.5134/175626">https://doi.org/10.5134/175626</ext-link></mixed-citation></ref><ref id="B112"><mixed-citation xmlns:xlink="http://www.w3.org/1999/xlink" xlink:type="simple"><person-group><name name-style="western"><surname>Nishikawa</surname><given-names>T</given-names></name></person-group> (<year>1984</year>) <article-title>Ascidians from the Trunk Island, Ponape Island and Majuro atoll (<tp:taxon-name><tp:taxon-name-part taxon-name-part-type="subphylum">Tunicata</tp:taxon-name-part></tp:taxon-name>: <tp:taxon-name><tp:taxon-name-part taxon-name-part-type="class">Ascidiacea</tp:taxon-name-part></tp:taxon-name>).</article-title><source>Proceedings of the Japanese Society of Systematic Zoology</source><volume>27</volume>: <fpage>107</fpage>–<lpage>140</lpage>.</mixed-citation></ref><ref id="B55"><mixed-citation xmlns:xlink="http://www.w3.org/1999/xlink" xlink:type="simple"><person-group><name name-style="western"><surname>Lambert</surname><given-names>G</given-names></name></person-group> (<year>2003</year>) Marine biodiversity of Guam: the <tp:taxon-name><tp:taxon-name-part taxon-name-part-type="class">Ascidiacea</tp:taxon-name-part></tp:taxon-name>. Micronesica 35–36: 588–597.</mixed-citation></ref><ref id="B48"><mixed-citation xmlns:xlink="http://www.w3.org/1999/xlink" xlink:type="simple"><person-group><name name-style="western"><surname>Kott</surname><given-names>P</given-names></name></person-group> (<year>1985</year>) <article-title>The Australian <tp:taxon-name><tp:taxon-name-part taxon-name-part-type="class">Ascidiacea</tp:taxon-name-part></tp:taxon-name> Part 1, Phlebobranchita and Stolidobranchita.</article-title><source>Memoirs of the Queensland Museum</source><volume>23</volume>: <fpage>1</fpage>–<lpage>440</lpage>.</mixed-citation></ref><ref id="B85"><mixed-citation xmlns:xlink="http://www.w3.org/1999/xlink" xlink:type="simple"><person-group><name name-style="western"><surname>Monniot</surname><given-names>C</given-names></name></person-group> (<year>1992</year>) Ascidies de Nouvelle-Calédonie. XI. Phlébobranches et Stolidobranches du plateau des Chesterfield. Bulletin du Muséum National d’Histoire Naturelle ser 4, sec A, 14(1): 3–22.</mixed-citation></ref></ref-list></tp:taxon-treatment>
