# Supplementary material for: Checklist of ascidians (Chordata, Tunicata) from the southern Gulf of Mexico
Source: Zookeys. 2019 Mar 19;832:1–33. doi: 10.3897/zookeys.832.31712 (PMC6435601; doi:10.3897/zookeys.832.31712)
Supplement: XML Treatment for Molgula occidentalis [file zookeys.832.31712-treatment31.xml]

<!DOCTYPE tp:taxon-treatment
  PUBLIC "-//TaxonX//DTD Taxonomic Treatment Publishing DTD v0 20100105//EN" "tax-treatment-NSO.dtd">
<tp:taxon-treatment xmlns:tp="http://www.plazi.org/taxpub"><tp:treatment-meta><kwd-group><label>Taxon classification</label><kwd><named-content xmlns:xlink="http://www.w3.org/1999/xlink" content-type="kingdom">Animalia</named-content></kwd><kwd><named-content xmlns:xlink="http://www.w3.org/1999/xlink" content-type="order">Stolidobranchia</named-content></kwd><kwd><named-content xmlns:xlink="http://www.w3.org/1999/xlink" content-type="family">Molgulidae</named-content></kwd></kwd-group><mixed-citation publication-type="journal"><person-group><name><surname>A. Palomino-Alvarez</surname><given-names>Lilian</given-names></name><name><surname>Moreira Rocha</surname><given-names>Rosana</given-names></name><name><surname>Simões</surname><given-names>Nuno</given-names></name></person-group><article-title>Checklist of ascidians (<tp:taxon-name><tp:taxon-name-part taxon-name-part-type="phylum">Chordata</tp:taxon-name-part></tp:taxon-name>, <tp:taxon-name><tp:taxon-name-part taxon-name-part-type="subphylum">Tunicata</tp:taxon-name-part></tp:taxon-name>) from the southern Gulf of Mexico</article-title><source>Zookeys</source><day>19</day><month>3</month><year>2019</year><volume>832</volume><fpage>1</fpage><lpage>33</lpage><pub-id pub-id-type="doi">10.3897/zookeys.832.31712</pub-id></mixed-citation></tp:treatment-meta><tp:nomenclature><tp:taxon-name>
                        <tp:taxon-name-part taxon-name-part-type="genus" reg="Molgula">Molgula</tp:taxon-name-part>
                        <tp:taxon-name-part taxon-name-part-type="species" reg="occidentalis">occidentalis</tp:taxon-name-part>
                      </tp:taxon-name><tp:taxon-authority>Traustedt, 1883</tp:taxon-authority></tp:nomenclature><tp:treatment-sec sec-type="material" id="SECID0E5JBK"><title>Material examined.</title><p><abbrev xmlns:xlink="http://www.w3.org/1999/xlink" content-type="institution" xlink:title="Colección de Ascidias del Golfo de México" id="ABBRID0EEKBK" xlink:type="simple">CAGoM</abbrev>-0734, <abbrev xmlns:xlink="http://www.w3.org/1999/xlink" xlink:title="Sisal Harbor" id="ABBRID0EJKBK" xlink:type="simple">Sis</abbrev>, 1 m, 21-03-2018, leg. L. Palomino-Alvarez.</p></tp:treatment-sec><tp:treatment-sec sec-type="remarks" id="SECID0ENKBK"><title>Remarks.</title><p>The single specimen was found with <italic><tp:taxon-name><tp:taxon-name-part taxon-name-part-type="genus" reg="Microcosmus">M.</tp:taxon-name-part><tp:taxon-name-part taxon-name-part-type="species" reg="exasperatus">exasperatus</tp:taxon-name-part></tp:taxon-name></italic> on a cement column.</p></tp:treatment-sec><tp:treatment-sec sec-type="distribution" id="SECID0E5KBK"><title>Global distribution.</title><p>Unites States (<xref ref-type="bibr" rid="B162">Van Name 1945</xref>), Panama (<xref ref-type="bibr" rid="B17">Collin et al., 2005</xref>; <xref ref-type="bibr" rid="B132">Rocha et al. 2005</xref>), Curaçao (<xref ref-type="bibr" rid="B160">Van Name 1924</xref>; Millar 1962; Goodbody 1984), Venezuela (Goodbody 1984; <xref ref-type="bibr" rid="B133">Rocha et al. 2010</xref>), Virgin Islands (<xref ref-type="bibr" rid="B154">Traustedt 1883</xref>), Puerto Rico (<xref ref-type="bibr" rid="B159">Van Name 1921</xref>, <xref ref-type="bibr" rid="B161">1930</xref>), Brazil (<xref ref-type="bibr" rid="B78">Monniot 1970</xref>), Senegal (<xref ref-type="bibr" rid="B119">Pérès 1949</xref>; <xref ref-type="bibr" rid="B77">Monniot 1969</xref>; <xref ref-type="bibr" rid="B54">Lafargue and Wahl 1987</xref>; <xref ref-type="bibr" rid="B90">Monniot and Monniot 1994</xref>), Italy (<xref ref-type="bibr" rid="B78">Monniot 1970</xref>).</p></tp:treatment-sec><ref-list><ref id="B162"><mixed-citation xmlns:xlink="http://www.w3.org/1999/xlink" xlink:type="simple"><person-group><name name-style="western"><surname>Van Name</surname><given-names>WG</given-names></name></person-group> (<year>1945</year>) <article-title>The North and South American ascidians.</article-title><source>Bulletin of the American Museum of Natural History</source><volume>84</volume>: <fpage>1</fpage>–<lpage>476</lpage>.</mixed-citation></ref><ref id="B17"><mixed-citation xmlns:xlink="http://www.w3.org/1999/xlink" xlink:type="simple"><person-group><name name-style="western"><surname>Collin</surname><given-names>R</given-names></name><name name-style="western"><surname>Díaz</surname><given-names>MC</given-names></name><name name-style="western"><surname>Norenbur</surname><given-names>J</given-names></name><name name-style="western"><surname>Rocha</surname><given-names>RM</given-names></name><name name-style="western"><surname>Sanchez</surname><given-names>J</given-names></name><name name-style="western"><surname>Schulze</surname><given-names>A</given-names></name><name name-style="western"><surname>Schwartz</surname><given-names>M</given-names></name></person-group> (<year>2005</year>) <article-title>Photographic identification guide to some common marine invertebrates of Bocas del Toro.</article-title><source>Caribbean Journal of Science</source><volume>41</volume>(<issue>3</issue>): <fpage>638</fpage>–<lpage>707</lpage>.</mixed-citation></ref><ref id="B132"><mixed-citation xmlns:xlink="http://www.w3.org/1999/xlink" xlink:type="simple"><person-group><name name-style="western"><surname>Rocha</surname><given-names>RM</given-names></name><name name-style="western"><surname>Farias</surname><given-names>SB</given-names></name><name name-style="western"><surname>Moreno</surname><given-names>TR</given-names></name></person-group> (<year>2005</year>) <article-title>Ascidians from Bocas del Toro, Panamá. I Biodiversity.</article-title><source>Caribbean Journal of Science</source><volume>41</volume>: <fpage>600</fpage>–<lpage>612</lpage>.</mixed-citation></ref><ref id="B160"><mixed-citation xmlns:xlink="http://www.w3.org/1999/xlink" xlink:type="simple"><person-group><name name-style="western"><surname>Van Name</surname><given-names>WG</given-names></name></person-group> (<year>1924</year>) <article-title>Ascidians from Curaçao.</article-title><source>Bijdragen Tot de Dierkunde</source><volume>23</volume>: <fpage>23</fpage>–<lpage>32</lpage>.</mixed-citation></ref><ref id="B133"><mixed-citation xmlns:xlink="http://www.w3.org/1999/xlink" xlink:type="simple"><person-group><name name-style="western"><surname>Rocha</surname><given-names>RM</given-names></name><name name-style="western"><surname>Guerra-Castro</surname><given-names>E</given-names></name><name name-style="western"><surname>Lira</surname><given-names>C</given-names></name><name name-style="western"><surname>Pauls</surname><given-names>SM</given-names></name><name name-style="western"><surname>Hernandez</surname><given-names>I</given-names></name><name name-style="western"><surname>Pérez</surname><given-names>A</given-names></name><name name-style="western"><surname>Sardi</surname><given-names>A</given-names></name><name name-style="western"><surname>Pérez</surname><given-names>J</given-names></name><name name-style="western"><surname>Herrera</surname><given-names>C</given-names></name><name name-style="western"><surname>Carbonini</surname><given-names>AK</given-names></name><name name-style="western"><surname>Caraballo</surname><given-names>V</given-names></name><name name-style="western"><surname>Salazar</surname><given-names>D</given-names></name><name name-style="western"><surname>Diaz</surname><given-names>MC</given-names></name><name name-style="western"><surname>Cruz-Motta</surname><given-names>JJ</given-names></name></person-group> (<year>2010</year>) <article-title>Inventory of ascidians (<tp:taxon-name><tp:taxon-name-part taxon-name-part-type="subphylum">Tunicata</tp:taxon-name-part></tp:taxon-name>, <tp:taxon-name><tp:taxon-name-part taxon-name-part-type="class">Ascidiacea</tp:taxon-name-part></tp:taxon-name>) from the National Park La Restinga, Isla Margarita, Venezuela.</article-title><source>Biota Neotropica</source><volume>10</volume>(<issue>1</issue>): <fpage>1</fpage>–<lpage>10</lpage>. <ext-link xlink:type="simple" ext-link-type="doi" xlink:href="10.1590/S1676-06032010000100021">https://doi.org/10.1590/S1676-06032010000100021</ext-link></mixed-citation></ref><ref id="B154"><mixed-citation xmlns:xlink="http://www.w3.org/1999/xlink" xlink:type="simple"><person-group><name name-style="western"><surname>Traustedt</surname><given-names>MPA</given-names></name></person-group> (<year>1883</year>) <article-title>Vestindiske Ascidiae Simplices, Anden Afdeling. <tp:taxon-name><tp:taxon-name-part taxon-name-part-type="family">Molgulidae</tp:taxon-name-part></tp:taxon-name> og Cynthiadae.</article-title><source>Videnskabelige meddelser fra Dansk Naturhistorisk Forening, ann</source><volume>1882</volume>: <fpage>108</fpage>–<lpage>136</lpage>. <ext-link xlink:type="simple" ext-link-type="doi" xlink:href="10.1016/J.JEMBE.2006.10.040">https://doi.org/10.1016/j.jembe.2006.10.040</ext-link></mixed-citation></ref><ref id="B159"><mixed-citation xmlns:xlink="http://www.w3.org/1999/xlink" xlink:type="simple"><person-group><name name-style="western"><surname>Van Name</surname><given-names>WG</given-names></name></person-group> (<year>1921</year>) <article-title>Ascidians of the West Indian region and southeastern United States.</article-title><source>Bulletin of the American Museum of Natural History</source><volume>44</volume>: <fpage>283</fpage>–<lpage>494</lpage>.</mixed-citation></ref><ref id="B161"><mixed-citation xmlns:xlink="http://www.w3.org/1999/xlink" xlink:type="simple"><person-group><name name-style="western"><surname>Van Name</surname><given-names>WG</given-names></name></person-group> (<year>1930</year>) <article-title>The ascidians of Porto Rico and the Virgin Islands.</article-title><source>Transactions of the New York Academy of Sciences</source><volume>10</volume>: <fpage>401</fpage>–<lpage>512</lpage>.</mixed-citation></ref><ref id="B78"><mixed-citation xmlns:xlink="http://www.w3.org/1999/xlink" xlink:type="simple"><person-group><name name-style="western"><surname>Monniot</surname><given-names>C</given-names></name></person-group> (<year>1970</year>) Ascidies Phlébobranches et Stolidobranches des Iles Kerguelen recoltées par P. Grua. Bulletin du Muséum National d’Histoire Naturelle ser 2, 42(2): 340–354.</mixed-citation></ref><ref id="B119"><mixed-citation xmlns:xlink="http://www.w3.org/1999/xlink" xlink:type="simple"><person-group><name name-style="western"><surname>Pérès</surname><given-names>JM</given-names></name></person-group> (<year>1949</year>) <article-title>Contribution a l’étude des Ascidies de la côte occidentale d’Afrique.</article-title><source>Bulletin de l’Institut fondamental d’Afrique noire</source><volume>11</volume>(<issue>1–2</issue>): <fpage>159</fpage>–<lpage>207</lpage>.</mixed-citation></ref><ref id="B77"><mixed-citation xmlns:xlink="http://www.w3.org/1999/xlink" xlink:type="simple"><person-group><name name-style="western"><surname>Monniot</surname><given-names>C</given-names></name></person-group> (<year>1969</year>) <article-title>Sur une collection d’ascidies de Dakar (Phlébobranches et Stolidobranches).</article-title><source>Bulletin du Muséum National d’Histoire Naturelle</source><volume>41</volume>(<issue>3</issue>): <fpage>622</fpage>–<lpage>654</lpage>.</mixed-citation></ref><ref id="B54"><mixed-citation xmlns:xlink="http://www.w3.org/1999/xlink" xlink:type="simple"><person-group><name name-style="western"><surname>Lafargue</surname><given-names>F</given-names></name><name name-style="western"><surname>Wahl</surname><given-names>M</given-names></name></person-group> (<year>1987</year>) <article-title>Contribution to the knowledge of littoral ascidians (<tp:taxon-name><tp:taxon-name-part taxon-name-part-type="class">Ascidiacea</tp:taxon-name-part></tp:taxon-name>, <tp:taxon-name><tp:taxon-name-part taxon-name-part-type="subphylum">Tunicata</tp:taxon-name-part></tp:taxon-name>) of the Senegalese coast.</article-title><source>Bulletin de l’Institut Fondamental d’Afrique Noireser A</source><volume>46</volume>(<issue>3–4</issue>): <fpage>385</fpage>–<lpage>402</lpage>.</mixed-citation></ref><ref id="B90"><mixed-citation xmlns:xlink="http://www.w3.org/1999/xlink" xlink:type="simple"><person-group><name name-style="western"><surname>Monniot</surname><given-names>C</given-names></name><name name-style="western"><surname>Monniot</surname><given-names>F</given-names></name></person-group> (<year>1994</year>) <article-title>Additions to the inventory of eastern tropical Atlantic ascidians: arrival of cosmopolitan species.</article-title><source>Bulletin of Marine Science</source><volume>54</volume>(<issue>1</issue>): <fpage>71</fpage>–<lpage>93</lpage>.</mixed-citation></ref></ref-list></tp:taxon-treatment>
